# Supplementary material for: Research Integrity and Research Ethics in Professional Codes of Ethics: Survey of Terminology Used by Professional Organizations across Research Disciplines
Source: PLoS One. 2015 Jul 20;10(7):e0133662. doi: 10.1371/journal.pone.0133662 (PMC4507982; doi:10.1371/journal.pone.0133662)
Supplement: S1 File — (XLSX) [file pone.0133662.s001.xlsx]

## Sheet: Misconduct
Code category	Organization	Document (if more than one)	Date of document (if known)	Misconduct (Scientific, Research, not professional)
Animal Breeding and Care	U.S Fish and Wildlife Service		January 28, 2008	Neither hinder the scientific activities of others nor engage in dishonesty, fraud, deceit, misrepresentation, coercive manipulation, or other scientific or research misconduct.
Animal Breeding and Care	U.S Fish and Wildlife Service		January 28, 2009	We will treat any violation of this policy as a finding of scientific or other misconduct (see Federal Policy on Research Misconduct, 65 Federal Register 76262, December 6, 2000). If we verify misconduct we will take action in accordance with our human resources policy (see 227 FW 2) and, where applicable, contracting policy.
Architecture, Art and Design	American Institute of Architects	Code of Ethics and Professional Conduct	December 2007	Members shall not engage in conduct involving fraud or wanton disregard of the rights of others. Commentary: This rule addresses serious misconduct whether or not related to a Member's professional practice. When an alleged violation of this rule is based on a violation of a law, or of fraud, then its proof must be based on an independent finding of a violation of the law or a finding of fraud by…
Business	Journal of International Business Studies		October 2007	Reviewers should respect the confidentiality of the review process. It is important to recognize that the manuscript is confidential. Reviewers should not discuss the manuscript with anyone other than the JIBS Editor, nor should they discuss any information from the manuscript without permission. If Reviewers suspect misconduct, they should notify the Editor in confidence, and should not share th…
Communications	Committee on Publication Ethics	Code of Conduct and Best Practice Guidelines for Journal Editors	May 7, 2011	Best practice for editors would include supporting initiatives designed to reduce research and publication misconduct
Communications	Committee on Publication Ethics	Code of Conduct and Best Practice Guidelines for Journal Editors	May 7, 2011	Best practice for editors would include assessing the effects of their journal policies on author and reviewer behaviour and revising policies, as required, to encourage responsible behaviour and discourage misconduct
Communications	Committee on Publication Ethics	Code of Conduct and Best Practice Guidelines for Journal Editors	May 7, 2011	Best practice for editors would include adopting authorship or contributorship systems that promote good practice (i.e. so that listings accurately reflect who did the work)4 and discourage misconduct (e.g. ghost and guest authors)
Communications	Committee on Publication Ethics	Code of Conduct and Best Practice Guidelines for Journal Editors	May 7, 2011	Best practice for editors would includebeing guided by the COPE flowcharts (http://publicationethics.org/flowcharts) in cases of suspected misconduct or disputed authorship
Communications	Committee on Publication Ethics	Code of Conduct and Best Practice Guidelines for Journal Editors	May 7, 2011	Best practice for editors would include publishing details of how they handle cases of suspected misconduct (e.g. with links to the COPE flowcharts)
Communications	Committee on Publication Ethics	Code of Conduct and Best Practice Guidelines for Journal Editors	May 7, 2011	Best practice for editors would include encouraging reviewers to comment on ethical questions and possible research and publication misconduct raised by submissions (e.g. unethical research design, insufficient detail on patient consent or protection of research subjects (including animals), inappropriate data manipulation and presentation)
Communications	Committee on Publication Ethics	Code of Conduct and Best Practice Guidelines for Journal Editors	May 7, 2011	Best practice for editors would include referring troubling cases to COPE, especially when questions arise that are not addressed by the COPE flow charts, or new types of publication misconduct are suspected
Communications	Committee on Publication Ethics	Code of Conduct and Best Practice Guidelines for Journal Editors	May 7, 2011	11. Dealing with possible misconduct 11.1. Editors have a duty to act if they suspect misconduct or if an allegation of misconduct is brought to them. This duty extends to both published and unpublished papers. 11.2. Editors should not simply reject papers that raise concerns about possible misconduct. They are ethically obliged to pursue alleged cases. 11.3. Editors should follow the COPE flowch…
Education and Academia	American Anthropological Association	Code of Ethics	February 2009	Anthropological researchers bear responsibility for the integrity and reputation of their discipline, of scholarship, and of science. Thus, anthropological researchers are subject to the general moral rules of scientific and scholarly conduct: they should not deceive or knowingly misrepresent (i.e., fabricate evidence, falsify, and plagiarize), or attempt to prevent reporting of misconduct, or ob…
Education and Academia	American Statistical Association	Ethical Guidelines for Statistical Practice	August 7, 1999	Recognize that differences of opinion and honest error do not constitute misconduct; they warrant discussion, but not accusation. Questionable scientific practices may or may not constitute misconduct, depending on their nature and the definition of misconduct used.
Education and Academia	Association of American Medical Colleges		January 29, 1998	As described in greater detail at the end of this document, other institutional policies will have relevance to conflict situations and must be carefully written to ensure that all facets of the issue are fully addressed. For example, if a situation involving a conflict calls into question the integrity of the investigator, the institutional policies and procedures on scientific misconduct may ap…
Education and Academia	Association of American Medical Colleges		January 29, 1998	Violations that appear to have resulted in a misrepresentation of research results or other unprofessional conduct should be handled according to the institution's policies for dealing with allegations of misconduct in research.
Education and Academia	University of Connecticut			We do not tolerate plagiarism, falsification, or fabrication of research data, or other scientific misconduct.
Government and Military	National Oceanic and Atmospheric Administration (United States Department of Commerce)		2011	Allegation: Any written or oral statement or other indication of possible scientific misconduct made to a NOAA employee or contractor, or to an employee of a NOAA research partner.
Government and Military	National Oceanic and Atmospheric Administration (United States Department of Commerce)			SECTION 5. NOAA POLICY ON INTEGRITY OF SCIENTIFIC ACTIVITIES. .01 All staff identified in Section 2.02 must uphold the fundamental Principles of Scientific Integrity, the Code of Scientific Conduct, and the Code of Ethics for Science Supervision and Management outlined in this Order. . 02 NOAA recognizes the importance of scientific activity and the information it produces to maintain and enhance…
Government and Military	National Oceanic and Atmospheric Administration (United States Department of Commerce)			Professional, courteous, and fair in working with others and respectful of the ideas of others and neither unfairly hinder the scientific activities of others nor engage in dishonesty, fraud, deceit, misrepresentation, coercive manipulation, or other scientific or research misconduct.
Government and Military	National Oceanic and Atmospheric Administration (United States Department of Commerce)			Good stewards of research on behalf of others and immediately report any observed, suspected, or apparent Scientific and Research Misconduct through means established in Section 8 and the Procedural Handbook for this Order.
Government and Military	National Oceanic and Atmospheric Administration (United States Department of Commerce)			NOAA science managers and supervisors will immediately report suspected cases of scientific or research misconduct through means established under Section 8 and the Procedural Handbook for this Order.
Government and Military	National Oceanic and Atmospheric Administration (United States Department of Commerce)			SECTION 8. SCIENTIFIC AND RESEARCH MISCONDUCT AND RESPONDING TO ALLEGATIONS. .01 Scientific and Research Misconduct is defined as fabrication, falsification, or plagiarism in proposing, performing, or reviewing scientific and research activities, or in the products or reporting of these activities. Scientific and Research Misconduct specifically includes: • intentional circumvention of the integr…
Government and Military	National Oceanic and Atmospheric Administration (United States Department of Commerce)			NOAA's Chief Scientist, in consultation with the Deputy Under Secretary for Operations (DUS/O), will provide annual public reporting, through a NOAA website, of the aggregate number of misconduct cases, the areas of concern (e.g., climate science, fisheries management, financial, contracting, etc.), the affiliation of the individuals involved (i.e., federal employees, contractors, partners, and r…
Government and Military	United States Fish and Wildlife Service	Code of Scientific and Scholarly Conduct	December 2011	I will not intentionally hinder the scientific and scholarly activities of others or engage in scientific and scholarly misconduct.
Government and Military	United States Fish and Wildlife Service	Code of Scientific and Scholarly Conduct	December 2011	I will do my best to support the scientific and scholarly activities of others and will not engage in dishonesty, fraud, misrepresentation, coercive manipulation, censorship, or other misconduct that alters the content, veracity, or meaning or that may affect the planning, conduct, reporting, or application of scientific and scholarly activities.
Government and Military	United States Fish and Wildlife Service	Scientific Code of Professional Conduct for the Service	January 28, 2008	Neither hinder the scientific activities of others nor engage in dishonesty, fraud, deceit, misrepresentation, coercive manipulation, or other scientific or research misconduct.
Government and Military	United States Fish and Wildlife Service	Scientific Code of Professional Conduct for the Service	January 28, 2008	We will treat any violation of this policy as a finding of scientific or other misconduct (see Federal Policy on Research Misconduct, 65 Federal Register 76262, December 6, 2000).
Government and Military	United States Fish and Wildlife Service	Scientific Code of Professional Conduct for the Service	January 28, 2008	If we verify misconduct we will take action in accordance with our human resources policy (see 227 FW 2) and, where applicable, contracting policy.
Government and Military	United States Government, National Aeronautics and Space Administration	Ensuring Scientific Integrity at the National Aeronautics and Space Administration	December 16, 2011	NASA Procedural Requirements (NPR) 1080.1, Requirements for the Conduct of NASA Research and Technology, creates and sustains a culture of scientific integrity by establishing NASA requirements for research and technology planning, solicitation and selection of proposals, peer review, quality assessment and performance metrics, data protection, and dealing with misconduct.
Government and Military	United States Government, National Aeronautics and Space Administration	Ensuring Scientific Integrity at the National Aeronautics and Space Administration	December 16, 2011	14 CFR 1275, Research Misconduct, stipulates the procedures NASA will use to handle allegations that a person or institution has engaged in fabrication, falsification, or plagiarism in proposing, performing, or reviewing research, or in reporting research results, funded or supported by NASA.
Health Care	American Association for Clinical Chemistry		July 19, 2003	I shall strive to avoid scientific and professional misconduct including, but not limited to fraud, fabrication, plagiarism, concealment, inappropriate omission of information, and making false or deceptive statements
Health Care	American College of Emergency Physicians		June 2009	It is imperative that data be collected carefully, interpreted correctly, and reported accurately; research misconduct and fraud are grounds for disciplinary action and loss of funding.
Health Care	Argentine Medical Association		2001	Art. 269. On matters of scientific publications, the following are deontological misconduct: Paragraph a) spreading prematurely the value of procedures whose eifficacy has yet to be determined and doing so in a sensationalist or exaggerated mannr. Paragraph b) Forging or making up data. Paragraph c) Plagiarising other authors' articles and publications. Paragraph d) Expressing opinions on matters…
Health Care	Association of American Medical Colleges		January 29, 1998	As described in greater detail at the end of this document, other institutional policies will have relevance to conflict situations and must be carefully written to ensure that all facets of the issue are fully addressed. For example, if a situation involving a conflict calls into question the integrity of the investigator, the institutional policies and procedures on scientific misconduct may ap…
Health Care	Association of American Medical Colleges		January 29, 1998	Violations that appear to have resulted in a misrepresentation of research results or other unprofessional conduct should be handled according to the institution's policies for dealing with allegations of misconduct in research.
Health Care	International Association of Forensic Nurses		November 2008	Scientific misconduct, such as fabrication, falsification, slander, libel, and plagiarism are incompatible with this Vision of Ethical Practice. Public comments regarding scientific matters should be made with care and precision, devoid of unsubstantiated claims, exaggeration, and/or premature conclusions.
Health Care	Society of Pediatric Pathology		February 2006	Scientific fraud, plagiarism, duplicate publication of data, falsification of information, and the distortion or suppression of data constitutes serious professional misconduct.
Industrial	American Chemical Society	The Chemical Professional's Code of Conduct	June 2, 2007	Conflicts of interest and scientific misconduct, such as fabrication, falsification, and plagiarism, are incompatible with this Code.
Law and Legal	State of Delaware	The Delaware Lawyer's Code of Professional Conduct	Effective July 1, 2003 and current through amendment to Rule 1.15 approved by the Court on Feb. 16, 2010, which appears in bold and becomes effective May 1, 2010
Management	Academy Of Management	Code of Ethics	December 2005	4.2.4.3 When serving as editors of journals or book series, AOM members are bound to publish all manuscripts accepted for publication unless major errors or ethical violations are discovered after acceptance (e.g., plagiarism or scientific misconduct).
Media	Committee on Publication Ethics	Code of Conduct and Best Practice Guidelines for Journal Editors	May 7, 2011	Best practice for editors would include supporting initiatives designed to reduce research and publication misconduct
Media	Committee on Publication Ethics	Code of Conduct and Best Practice Guidelines for Journal Editors	May 7, 2011	Best practice for editors would include assessing the effects of their journal policies on author and reviewer behaviour and revising policies, as required, to encourage responsible behaviour and discourage misconduct
Media	Committee on Publication Ethics	Code of Conduct and Best Practice Guidelines for Journal Editors	May 7, 2011	Best practice for editors would include adopting authorship or contributorship systems that promote good practice (i.e. so that listings accurately reflect who did the work)4 and discourage misconduct (e.g. ghost and guest authors)
Media	Committee on Publication Ethics	Code of Conduct and Best Practice Guidelines for Journal Editors	May 7, 2011	Best practice for editors would includebeing guided by the COPE flowcharts (http://publicationethics.org/flowcharts) in cases of suspected misconduct or disputed authorship
Media	Committee on Publication Ethics	Code of Conduct and Best Practice Guidelines for Journal Editors	May 7, 2011	Best practice for editors would include publishing details of how they handle cases of suspected misconduct (e.g. with links to the COPE flowcharts)
Media	Committee on Publication Ethics	Code of Conduct and Best Practice Guidelines for Journal Editors	May 7, 2011	Best practice for editors would include encouraging reviewers to comment on ethical questions and possible research and publication misconduct raised by submissions (e.g. unethical research design, insufficient detail on patient consent or protection of research subjects (including animals), inappropriate data manipulation and presentation)
Media	Committee on Publication Ethics	Code of Conduct and Best Practice Guidelines for Journal Editors	May 7, 2011	Best practice for editors would include referring troubling cases to COPE, especially when questions arise that are not addressed by the COPE flow charts, or new types of publication misconduct are suspected
Media	Committee on Publication Ethics	Code of Conduct and Best Practice Guidelines for Journal Editors	May 7, 2011	11. Dealing with possible misconduct 11.1. Editors have a duty to act if they suspect misconduct or if an allegation of misconduct is brought to them. This duty extends to both published and unpublished papers. 11.2. Editors should not simply reject papers that raise concerns about possible misconduct. They are ethically obliged to pursue alleged cases. 11.3. Editors should follow the COPE flowch…
Other Professions	Committee on Publication Ethics	Code of Conduct and Best Practice Guidelines for Journal Editors	May 7, 2011	Best practice for editors would include supporting initiatives designed to reduce research and publication misconduct
Other Professions	Committee on Publication Ethics	Code of Conduct and Best Practice Guidelines for Journal Editors	May 7, 2011	Best practice for editors would include assessing the effects of their journal policies on author and reviewer behaviour and revising policies, as required, to encourage responsible behaviour and discourage misconduct
Other Professions	Committee on Publication Ethics	Code of Conduct and Best Practice Guidelines for Journal Editors	May 7, 2011	Best practice for editors would include adopting authorship or contributorship systems that promote good practice (i.e. so that listings accurately reflect who did the work)4 and discourage misconduct (e.g. ghost and guest authors)
Other Professions	Committee on Publication Ethics	Code of Conduct and Best Practice Guidelines for Journal Editors	May 7, 2011	Best practice for editors would includebeing guided by the COPE flowcharts (http://publicationethics.org/flowcharts) in cases of suspected misconduct or disputed authorship
Other Professions	Committee on Publication Ethics	Code of Conduct and Best Practice Guidelines for Journal Editors	May 7, 2011	Best practice for editors would include publishing details of how they handle cases of suspected misconduct (e.g. with links to the COPE flowcharts)
Other Professions	Committee on Publication Ethics	Code of Conduct and Best Practice Guidelines for Journal Editors	May 7, 2011	Best practice for editors would include encouraging reviewers to comment on ethical questions and possible research and publication misconduct raised by submissions (e.g. unethical research design, insufficient detail on patient consent or protection of research subjects (including animals), inappropriate data manipulation and presentation)
Other Professions	Committee on Publication Ethics	Code of Conduct and Best Practice Guidelines for Journal Editors	May 7, 2011	Best practice for editors would include referring troubling cases to COPE, especially when questions arise that are not addressed by the COPE flow charts, or new types of publication misconduct are suspected
Other Professions	Committee on Publication Ethics	Code of Conduct and Best Practice Guidelines for Journal Editors	May 7, 2011	11. Dealing with possible misconduct 11.1. Editors have a duty to act if they suspect misconduct or if an allegation of misconduct is brought to them. This duty extends to both published and unpublished papers. 11.2. Editors should not simply reject papers that raise concerns about possible misconduct. They are ethically obliged to pursue alleged cases. 11.3. Editors should follow the COPE flowch…
Science	American Anthropological Association	Code of Ethics	February 2009	Anthropological researchers bear responsibility for the integrity and reputation of their discipline, of scholarship, and of science. Thus, anthropological researchers are subject to the general moral rules of scientific and scholarly conduct: they should not deceive or knowingly misrepresent (i.e., fabricate evidence, falsify, and plagiarize), or attempt to prevent reporting of misconduct, or ob…
Science	American Association for Clinical Chemistry		July 19, 2003	I shall strive to avoid scientific and professional misconduct including, but not limited to fraud, fabrication, plagiarism, concealment, inappropriate omission of information, and making false or deceptive statements
Science	American Association for the Advancement of Science	Policy and Procedure for Responding to Allegations of Misconduct in Scientific Research and Publication	February 28, 1990	Integrity in scientific research and publication is vital to the advancement of knowledge and to continued public confidence in science. Instances of misconduct cast doubt not only on the integrity of individual scientists, but also on the ability of the scientific community to regulate itself. It is, therefore, in the best interest of the public and of science to deal effectively and responsibly…
Science	American Association for the Advancement of Science	Policy and Procedure for Responding to Allegations of Misconduct in Scientific Research and Publication	February 28, 1990	AAAS is an organization engaged in scientific research and publication. Its mission is "to improve the effectiveness of science in the promotion of human welfare." Clearly, this mission may be compromised by scientific misconduct. For this reason AAAS has assumed its responsibility to establish and implement policies and procedures for dealing with allegations or evidence of scientific misconduct…
Science	American Association for the Advancement of Science	Policy and Procedure for Responding to Allegations of Misconduct in Scientific Research and Publication	February 28, 1990	There is at AAAS a presumption of high standards of ethical behavior by all staff and associates engaged in research and publication. Nevertheless, it is important to be prepared to respond expeditiously and fairly to allegations of scientific misconduct. Accordingly, the Association has adopted the following policies and procedures (hereinafter "Policy and Procedures") for dealing with alleged o…
Science	American Association for the Advancement of Science	Policy and Procedure for Responding to Allegations of Misconduct in Scientific Research and Publication	February 28, 1990	"Misconduct" means (1) fabrication, falsification, plagiarism, or other serious deviation from accepted practices in proposing, carrying out, or reporting results from research; (2) material failure to comply with Federal requirements for protection of researchers,human subjects, or the public or for ensuring the welfare of laboratory animals; or (3) failure to meet other material legal requireme…
Science	American Association for the Advancement of Science	Policy and Procedure for Responding to Allegations of Misconduct in Scientific Research and Publication	February 28, 1990	It is the responsibility of individuals working for or with AAAS on federally or privately funded research or publication projects to report instances of suspected or actual misconduct to the Administrator. Any oral or written disclosure regarding possible misconduct will be kept confidential except as otherwise provided in the Policy and Procedures.
Science	American Association for the Advancement of Science	Policy and Procedure for Responding to Allegations of Misconduct in Scientific Research and Publication	February 28, 1990	Whenever an allegation or complaint involving possible misconduct is brought to the attention of the Administrator, he or she will appoint an Ad Hoc Committee of Inquiry of one or two individuals to carry out an initial inquiry to determine the credibility of the allegation.
Science	American Association for the Advancement of Science	Policy and Procedure for Responding to Allegations of Misconduct in Scientific Research and Publication	February 28, 1990	The inquiry should be completed within 30 days after receipt by the Administrator of the first written communication of an allegation of misconduct. The Ad Hoc Committee of Inquiry shall submit a written report to the Administrator summarizing the findings of its inquiry. An investigation shall be recommended if the Ad Hoc Committee of Inquiry finds reasonable grounds for a belief that misconduct…
Science	American Association for the Advancement of Science	Policy and Procedure for Responding to Allegations of Misconduct in Scientific Research and Publication	February 28, 1990	An investigation will be initiated when the Ad Hoc Committee issues a finding, consistent with the standards set forth above, that an investigation is warranted. The investigation will explore further the allegations for the purpose of determine whether misconduct has occurred. The scope of the investigation may be broadened beyond the initial allegations should this be warranted. The respondent …
Science	American Association for the Advancement of Science	Policy and Procedure for Responding to Allegations of Misconduct in Scientific Research and Publication	February 28, 1990	Upon conclusion of the investigation, and after a majority vote, the Investigative Body will submit its findings in writing to the Administrator. The findings may include, but are not limited to: (1) a finding of misconduct; (2) a finding that no culpable conduct was committed but serious scientific errors were discovered; or (3) a finding that no misconduct or serious scientific error was commit…
Science	American Association for the Advancement of Science	Policy and Procedure for Responding to Allegations of Misconduct in Scientific Research and Publication	February 28, 1990	Within 15 days of receipt of the Investigative Body's findings and recommendations, the Administrator shall forward them, along with his/her recommendations for disposition of the matter, to the AAAS Executive Officer, with a copy to the Director of the AAAS Office of Human Resources as well as to the respondents and complainants. If no misconduct was found, the Administrator may recommend that t…
Science	American Association for the Advancement of Science	Statement Regarding Personal Attacks on Climate Scientists	June 28, 2011	The scientific community takes seriously its responsibility for policing research misconduct, and extensive procedures exist to protect the rigor of the scientific method and to ensure the credibility of the research enterprise.
Science	American Chemical Society	The Chemical Professional's Code of Conduct	June 2, 2007	Conflicts of interest and scientific misconduct, such as fabrication, falsification, and plagiarism, are incompatible with this Code.
Science	American Institute of Biological Sciences	o	March 22, 2002	Expose scientific fraud and other forms of professional misconduct whenever it is found.
Science	American Society for Microbiology	o	2000	ASM members shall not commit scientific misconduct, defined as fabrication, falsification, or plagiarism. However, scientific error or incorrect interpretation of research data that may occur as part of the scientific process does not constitute scientific misconduct.
Science	American Society for Microbiology	o	2000	If allegations of scientific misconduct are made against a member of the ASM, where appropriate, the academic or other institution that employs the member should make the investigation and resolution of the issues.
Science	American Society for Microbiology	o	2000	Allegations of ethical misconduct must be sent by signed letter, marked "Confidential, to the President of the ASM." This letter should include a description of the alleged behavior, information in support of the allegation, and citation of the Rules of Conduct deemed violated.
Science	American Society for Microbiology	o	2000	It is essential that all aspects of the investigation of alleged ethical misconduct be treated in a strictly confidential manner. Only the participants will know all elements of the investigation and adjudication, including the fact that an investigation is proceeding. Breach of this confidentiality shall itself be considered ethical misconduct.
Science	American Statistical Association	Ethical Guidelines for Statistical Practice	August 7, 1999	Recognize that differences of opinion and honest error do not constitute misconduct; they warrant discussion, but not accusation. Questionable scientific practices may or may not constitute misconduct, depending on their nature and the definition of misconduct used.
Science	Association of Social Anthropologists of the UK and Commonwealth	o	October 12, 2011	Anthropologists bear responsibility for the good reputation of the discipline and its practitioners. In considering the methods, procedures, content and reporting of their enquiries, their behaviour in the field and relations with research participants and field assistant, they should therefore try to ensure that their activities will not jeopardize future research. Thus, anthropological research…
Science	Committee on Publication Ethics	Code of Conduct and Best Practice Guidelines for Journal Editors	May 7, 2011	Best practice for editors would include supporting initiatives designed to reduce research and publication misconduct
Science	Committee on Publication Ethics	Code of Conduct and Best Practice Guidelines for Journal Editors	May 7, 2011	Best practice for editors would include assessing the effects of their journal policies on author and reviewer behaviour and revising policies, as required, to encourage responsible behaviour and discourage misconduct
Science	Committee on Publication Ethics	Code of Conduct and Best Practice Guidelines for Journal Editors	May 7, 2011	Best practice for editors would include adopting authorship or contributorship systems that promote good practice (i.e. so that listings accurately reflect who did the work)4 and discourage misconduct (e.g. ghost and guest authors)
Science	Committee on Publication Ethics	Code of Conduct and Best Practice Guidelines for Journal Editors	May 7, 2011	Best practice for editors would includebeing guided by the COPE flowcharts (http://publicationethics.org/flowcharts) in cases of suspected misconduct or disputed authorship
Science	Committee on Publication Ethics	Code of Conduct and Best Practice Guidelines for Journal Editors	May 7, 2011	Best practice for editors would include publishing details of how they handle cases of suspected misconduct (e.g. with links to the COPE flowcharts)
Science	Committee on Publication Ethics	Code of Conduct and Best Practice Guidelines for Journal Editors	May 7, 2011	Best practice for editors would include encouraging reviewers to comment on ethical questions and possible research and publication misconduct raised by submissions (e.g. unethical research design, insufficient detail on patient consent or protection of research subjects (including animals), inappropriate data manipulation and presentation)
Science	Committee on Publication Ethics	Code of Conduct and Best Practice Guidelines for Journal Editors	May 7, 2011	Best practice for editors would include referring troubling cases to COPE, especially when questions arise that are not addressed by the COPE flow charts, or new types of publication misconduct are suspected
Science	Committee on Publication Ethics	Code of Conduct and Best Practice Guidelines for Journal Editors	May 7, 2011	11. Dealing with possible misconduct 11.1. Editors have a duty to act if they suspect misconduct or if an allegation of misconduct is brought to them. This duty extends to both published and unpublished papers. 11.2. Editors should not simply reject papers that raise concerns about possible misconduct. They are ethically obliged to pursue alleged cases. 11.3. Editors should follow the COPE flowch…
Science	National Oceanic and Atmospheric Administration (United States Department of Commerce)		2011	Allegation: Any written or oral statement or other indication of possible scientific misconduct made to a NOAA employee or contractor, or to an employee of a NOAA research partner.
Science	National Oceanic and Atmospheric Administration (United States Department of Commerce)		2011	SECTION 5. NOAA POLICY ON INTEGRITY OF SCIENTIFIC ACTIVITIES. .01 All staff identified in Section 2.02 must uphold the fundamental Principles of Scientific Integrity, the Code of Scientific Conduct, and the Code of Ethics for Science Supervision and Management outlined in this Order. . 02 NOAA recognizes the importance of scientific activity and the information it produces to maintain and enhance…
Science	National Oceanic and Atmospheric Administration (United States Department of Commerce)		2011	Professional, courteous, and fair in working with others and respectful of the ideas of others and neither unfairly hinder the scientific activities of others nor engage in dishonesty, fraud, deceit, misrepresentation, coercive manipulation, or other scientific or research misconduct.
Science	National Oceanic and Atmospheric Administration (United States Department of Commerce)		2011	Good stewards of research on behalf of others and immediately report any observed, suspected, or apparent Scientific and Research Misconduct through means established in Section 8 and the Procedural Handbook for this Order.
Science	National Oceanic and Atmospheric Administration (United States Department of Commerce)		2011	NOAA science managers and supervisors will immediately report suspected cases of scientific or research misconduct through means established under Section 8 and the Procedural Handbook for this Order.
Science	National Oceanic and Atmospheric Administration (United States Department of Commerce)		2011	SECTION 8. SCIENTIFIC AND RESEARCH MISCONDUCT AND RESPONDING TO ALLEGATIONS. .01 Scientific and Research Misconduct is defined as fabrication, falsification, or plagiarism in proposing, performing, or reviewing scientific and research activities, or in the products or reporting of these activities. Scientific and Research Misconduct specifically includes: • intentional circumvention of the integr…
Science	National Oceanic and Atmospheric Administration (United States Department of Commerce)		2011	NOAA's Chief Scientist, in consultation with the Deputy Under Secretary for Operations (DUS/O), will provide annual public reporting, through a NOAA website, of the aggregate number of misconduct cases, the areas of concern (e.g., climate science, fisheries management, financial, contracting, etc.), the affiliation of the individuals involved (i.e., federal employees, contractors, partners, and r…
Science	Royal Society of Chemistry			Editors (including Editorial Board members and RSC Managing Editors) have the following responsibilities: To respond to any suggestions of scientific misconduct, usually through consultation with the author. This may require the publication of a formal "retractiono; or correction.
Science	United States Government, National Aeronautics and Space Administration	Ensuring Scientific Integrity at the National Aeronautics and Space Administration	December 16, 2011	NASA Procedural Requirements (NPR) 1080.1, Requirements for the Conduct of NASA Research and Technology, creates and sustains a culture of scientific integrity by establishing NASA requirements for research and technology planning, solicitation and selection of proposals, peer review, quality assessment and performance metrics, data protection, and dealing with misconduct.
Science	United States Government, National Aeronautics and Space Administration	Ensuring Scientific Integrity at the National Aeronautics and Space Administration	December 16, 2011	14 CFR 1275, Research Misconduct, stipulates the procedures NASA will use to handle allegations that a person or institution has engaged in fabrication, falsification, or plagiarism in proposing, performing, or reviewing research, or in reporting research results, funded or supported by NASA.
Service Organizations	Argentine Medical Association		2001	Art. 269. On matters of scientific publications, the following are deontological misconduct: Paragraph a) spreading prematurely the value of procedures whose eifficacy has yet to be determined and doing so in a sensationalist or exaggerated mannr. Paragraph b) Forging or making up data. Paragraph c) Plagiarising other authors' articles and publications. Paragraph d) Expressing opinions on matters…
Social Sciences	American Anthropological Association		February 2009	Anthropological researchers bear responsibility for the integrity and reputation of their discipline, of scholarship, and of science. Thus, anthropological researchers are subject to the general moral rules of scientific and scholarly conduct: they should not deceive or knowingly misrepresent (i.e., fabricate evidence, falsify, and plagiarize), or attempt to prevent reporting of misconduct, or ob…
Social Sciences	Association of Social Anthropologists of the UK and Commonwealth		October 12, 2011	Anthropologists bear responsibility for the good reputation of the discipline and its practitioners. In considering the methods, procedures, content and reporting of their enquiries, their behaviour in the field and relations with research participants and field assistant, they should therefore try to ensure that their activities will not jeopardize future research. Thus, anthropological research…
Social Sciences	Committee on Publication Ethics	Code of Conduct and Best Practice Guidelines for Journal Editors	May 7, 2011	Best practice for editors would include supporting initiatives designed to reduce research and publication misconduct
Social Sciences	Committee on Publication Ethics	Code of Conduct and Best Practice Guidelines for Journal Editors	May 7, 2011	Best practice for editors would include assessing the effects of their journal policies on author and reviewer behaviour and revising policies, as required, to encourage responsible behaviour and discourage misconduct
Social Sciences	Committee on Publication Ethics	Code of Conduct and Best Practice Guidelines for Journal Editors	May 7, 2011	Best practice for editors would include adopting authorship or contributorship systems that promote good practice (i.e. so that listings accurately reflect who did the work)4 and discourage misconduct (e.g. ghost and guest authors)
Social Sciences	Committee on Publication Ethics	Code of Conduct and Best Practice Guidelines for Journal Editors	May 7, 2011	Best practice for editors would includebeing guided by the COPE flowcharts (http://publicationethics.org/flowcharts) in cases of suspected misconduct or disputed authorship
Social Sciences	Committee on Publication Ethics	Code of Conduct and Best Practice Guidelines for Journal Editors	May 7, 2011	Best practice for editors would include publishing details of how they handle cases of suspected misconduct (e.g. with links to the COPE flowcharts)
Social Sciences	Committee on Publication Ethics	Code of Conduct and Best Practice Guidelines for Journal Editors	May 7, 2011	Best practice for editors would include encouraging reviewers to comment on ethical questions and possible research and publication misconduct raised by submissions (e.g. unethical research design, insufficient detail on patient consent or protection of research subjects (including animals), inappropriate data manipulation and presentation)
Social Sciences	Committee on Publication Ethics	Code of Conduct and Best Practice Guidelines for Journal Editors	May 7, 2011	Best practice for editors would include referring troubling cases to COPE, especially when questions arise that are not addressed by the COPE flow charts, or new types of publication misconduct are suspected
Social Sciences	Committee on Publication Ethics	Code of Conduct and Best Practice Guidelines for Journal Editors	May 7, 2011	11. Dealing with possible misconduct 11.1. Editors have a duty to act if they suspect misconduct or if an allegation of misconduct is brought to them. This duty extends to both published and unpublished papers. 11.2. Editors should not simply reject papers that raise concerns about possible misconduct. They are ethically obliged to pursue alleged cases. 11.3. Editors should follow the COPE flowch…
Travel and Transportation	United States Government, National Aeronautics and Space Administration		December 16, 2011	NASA Procedural Requirements (NPR) 1080.1, Requirements for the Conduct of NASA Research and Technology, creates and sustains a culture of scientific integrity by establishing NASA requirements for research and technology planning, solicitation and selection of proposals, peer review, quality assessment and performance metrics, data protection, and dealing with misconduct.
Travel and Transportation	United States Government, National Aeronautics and Space Administration		December 16, 2011	14 CFR 1275, Research Misconduct, stipulates the procedures NASA will use to handle allegations that a person or institution has engaged in fabrication, falsification, or plagiarism in proposing, performing, or reviewing research, or in reporting research results, funded or supported by NASA.
Wildlife and Environmental Stewardship	United States Fish and Wildlife Service	Code of Scientific and Scholarly Conduct	December 2011	I will not intentionally hinder the scientific and scholarly activities of others or engage in scientific and scholarly misconduct.
Wildlife and Environmental Stewardship	United States Fish and Wildlife Service	Code of Scientific and Scholarly Conduct	December 2011	I will do my best to support the scientific and scholarly activities of others and will not engage in dishonesty, fraud, misrepresentation, coercive manipulation, censorship, or other misconduct that alters the content, veracity, or meaning or that may affect the planning, conduct, reporting, or application of scientific and scholarly activities.
Wildlife and Environmental Stewardship	United States Fish and Wildlife Service	Scientific Code of Professional Conduct for the Service	January 28, 2008	Neither hinder the scientific activities of others nor engage in dishonesty, fraud, deceit, misrepresentation, coercive manipulation, or other scientific or research misconduct.
Wildlife and Environmental Stewardship	United States Fish and Wildlife Service	Scientific Code of Professional Conduct for the Service	January 28, 2008	We will treat any violation of this policy as a finding of scientific or other misconduct (see Federal Policy on Research Misconduct, 65 Federal Register 76262, December 6, 2000).
Wildlife and Environmental Stewardship	United States Fish and Wildlife Service	Scientific Code of Professional Conduct for the Service	January 28, 2008	If we verify misconduct we will take action in accordance with our human resources policy (see 227 FW 2) and, where applicable, contracting policy.

## Sheet: Fraud
Code category	Organization	Document (if more than one)	Date of document (if known)	Fraud (Research, Scientific, not professional)
Agriculture	Ecological Society of America		2000	Ecologists will not fabricate, falsify, or suppress results, deliberately misrepresent research findings, or otherwise commit scientific fraud.
Animal Breeding and Care	The Wildlife Society	Bylaws of The Wildlife Society	July 2010	They shall endeavor to avoid even thesuspicion of dishonesty, fraud, deceit, misrepresentation, or unprofessional demenaor.
Animal Breeding and Care	The Wildlife Society	Bylaws of The Wildlife Society	July 2010	Refrain from fabrication, falsification, or suppression of results, and shall not deliberately misrepresent research findings, or otherwise commit scientific fraud.
Animal Breeding and Care	U.S Fish and Wildlife Service		January 28, 2008	Neither hinder the scientific activities of others nor engage in dishonesty, fraud, deceit, misrepresentation, coercive manipulation, or other scientific or research misconduct.
Architecture, Art and Design	American Institute of Architects	Code of Ethics and Professional Conduct	December 2007	Members shall not engage in conduct involving fraud or wanton disregard of the rights of others. Commentary: This rule addresses serious misconduct whether or not related to a Member's professional practice. When an alleged violation of this rule is based on a violation of a law, or of fraud, then its proof must be based on an independent finding of a violation of the law or a finding of fraud by…
Architecture, Art and Design	Architectural Institute of British Columbia			An architect shall not engage in conduct involving fraud or wanton disregard of the rights of others.
Education and Academia	American Historical Association	Statement of Standards of Professional Conduct	January 6, 2005	Although historians disagree with each other about many things, they do know what they trust and respect in each other's work. All historians believe in honoring the integrity of the historical record. They do not fabricate evidence. Forgery and fraud violate the most basic foundations on which historians construct their interpretations of the past. An undetected counterfeit undermines not just t…
Education and Academia	American Historical Association	Statement of Standards of Professional Conduct	January 6, 2005	Plagiarism violates the historical record by failing to reveal the secondary sources that have contributed to a given line of argument. It is a form of fraud, and betrays the trust on which the historical profession depends. Much more will be said about it later in thisStatement on Standards.
Government and Military	National Oceanic and Atmospheric Administration (United States Department of Commerce)		2011	To establish a culture of transparency, integrity, and ethical behavior among its employees NOAA will use a combination of policy, opportunities for training, and open communications, both internally and with the public. NOAA commits to: provide information to ensure that employees and contractors are fully aware of their rights regarding publication of their research, communication with the medi…
Government and Military	National Oceanic and Atmospheric Administration (United States Department of Commerce)			Professional, courteous, and fair in working with others and respectful of the ideas of others and neither unfairly hinder the scientific activities of others nor engage in dishonesty, fraud, deceit, misrepresentation, coercive manipulation, or other scientific or research misconduct.
Government and Military	United States Fish and Wildlife Service	Code of Scientific and Scholarly Conduct	December 2011	I will do my best to support the scientific and scholarly activities of others and will not engage in dishonesty, fraud, misrepresentation, coercive manipulation, censorship, or other misconduct that alters the content, veracity, or meaning or that may affect the planning, conduct, reporting, or application of scientific and scholarly activities.
Government and Military	United States Fish and Wildlife Service	Scientific Code of Professional Conduct for the Service	January 28, 2008	Neither hinder the scientific activities of others nor engage in dishonesty, fraud, deceit, misrepresentation, coercive manipulation, or other scientific or research misconduct.
Health Care	American Association for Clinical Chemistry		July 19, 2003	I shall strive to avoid scientific and professional misconduct including, but not limited to fraud, fabrication, plagiarism, concealment, inappropriate omission of information, and making false or deceptive statements
Health Care	American College of Emergency Physicians		June 2009	It is imperative that data be collected carefully, interpreted correctly, and reported accurately; research misconduct and fraud are grounds for disciplinary action and loss of funding.
Health Care	American College of Physicians		2005	Fraud in research must be condemned and punished.
Health Care	American College of Radiology		2007	A member of the College may be disciplined for any one or more violations of Section 2 of the Code of Ethics (the Rules of Ethics) of the College. Additionally, a member may be disciplined for: Conviction of scientific fraud
Health Care	Society of Pediatric Pathology		February 2006	Scientific fraud, plagiarism, duplicate publication of data, falsification of information, and the distortion or suppression of data constitutes serious professional misconduct.
Management	Academy Of Management	Code of Ethics	December 2005	AOM members seek to promote accuracy, honesty, and truthfulness in the science, teaching, and practice of their profession. In these activities AOM members do not steal, cheat, or engage in fraud, subterfuge, or intentional misrepresentation of fact.
Mental Health/Counseling	American Psychological Association			Psychologists seek to promote accuracy, honesty and truthfulness in the science, teaching and practice of psychology. In these activities psychologists do not steal, cheat or engage in fraud, subterfuge or intentional misrepresentation of fact.
Mental Health/Counseling	Canadian Psychological Association		2000	In addition to accuracy, honesty, and the obvious prohibitions of fraud or misrepresentation, meeting expectations of integrity is enhanced by self-knowledge and the use of critical analysis.
Science	American Association for Clinical Chemistry		July 19, 2003	I shall strive to avoid scientific and professional misconduct including, but not limited to fraud, fabrication, plagiarism, concealment, inappropriate omission of information, and making false or deceptive statements
Science	American Institute of Biological Sciences		March 22, 2002	Expose scientific fraud and other forms of professional misconduct whenever it is found.
Science	American Psychological Association			Psychologists seek to promote accuracy, honesty and truthfulness in the science, teaching and practice of psychology. In these activities psychologists do not steal, cheat or engage in fraud, subterfuge or intentional misrepresentation of fact.
Science	Australian Academy of Science		September 1989	In the long term, the processes of science generally protect the truth. Investigations are repeated and extended by scientists having no particular commitment to any initial controversy. Such self-correction requires only an open society in which scientists can work and publish, a situation to which the Academy has always been committed. (Furthermore there are established conventions related to t…
Science	Australian Academy of Science		September 1989	In the short term, however, there may be a need to assess the validity of a charge of scientific fraud, but procedures for dealing with such grave charges are not well developed.
Science	Australian Academy of Science		September 1989	Courts and Royal Commissions are available to investigate comparable charges in other aspects of society. Through legislation or common law these bodies have power to gather evidence as well as protection against claims of defamation. Charges of scientific fraud are rarely, if ever, brought in terms to which such established investigative bodies are relevant. They most commonly arise about resear…
Science	Australian Academy of Science		September 1989	Procedures have yet to be established for the investigation of claims of scientific fraud within the public domain, Any body external to a University or research institute would presumably require the power, protection and traditions of function enjoyed by the courts and Royal Commissions.
Science	Australian Academy of Science		September 1989	The Academy considers that scientists against whom charges of fraud may be laid should be extended the protection normally afforded to those facing charges of similar gravity under law, in particular the presumption of innocence.
Science	Australian Academy of Science		September 1989	In the Academy's view, the investigation of scientific fraud should give consideration to the damage caused to innocent parties, and to measures to redress that damage.
Science	Ecological Society of America		2000	Ecologists will not fabricate, falsify, or suppress results, deliberately misrepresent research findings, or otherwise commit scientific fraud.
Science	National Oceanic and Atmospheric Administration (United States Department of Commerce)		2011	To establish a culture of transparency, integrity, and ethical behavior among its employees NOAA will use a combination of policy, opportunities for training, and open communications, both internally and with the public. NOAA commits to: provide information to ensure that employees and contractors are fully aware of their rights regarding publication of their research, communication with the medi…
Science	National Oceanic and Atmospheric Administration (United States Department of Commerce)		2011	Professional, courteous, and fair in working with others and respectful of the ideas of others and neither unfairly hinder the scientific activities of others nor engage in dishonesty, fraud, deceit, misrepresentation, coercive manipulation, or other scientific or research misconduct.
Science	Royal Society of Chemistry			Authors have the following responsibilities: To gather and interpret data in an honest way. Editors, Document created: 02 February 2007 1 referees, readers and publishers have the right to assume that submitted (and published) manuscripts do not contain scientific dishonesty and/or fraud comprising among others fictitious data, plagiarised material, reference omissions, false priority statements,…
Social Sciences	American Historical Association	Statement of Standards of Professional Conduct	January 6, 2005	Although historians disagree with each other about many things, they do know what they trust and respect in each other's work. All historians believe in honoring the integrity of the historical record. They do not fabricate evidence. Forgery and fraud violate the most basic foundations on which historians construct their interpretations of the past. An undetected counterfeit undermines not just t…
Social Sciences	American Historical Association	Statement of Standards of Professional Conduct	January 6, 2005	Plagiarism violates the historical record by failing to reveal the secondary sources that have contributed to a given line of argument. It is a form of fraud, and betrays the trust on which the historical profession depends. Much more will be said about it later in thisStatement on Standards.
Wildlife and Environmental Stewardship	The Wildlife Society	Bylaws of The Wildlife Society	July 2010	They shall endeavor to avoid even thesuspicion of dishonesty, fraud, deceit, misrepresentation, or unprofessional demenaor.
Wildlife and Environmental Stewardship	The Wildlife Society	Bylaws of The Wildlife Society	July 2010	Refrain from fabrication, falsification, or suppression of results, and shall not deliberately misrepresent research findings, or otherwise commit scientific fraud.
Wildlife and Environmental Stewardship	United States Fish and Wildlife Service	Code of Scientific and Scholarly Conduct	December 2011	I will do my best to support the scientific and scholarly activities of others and will not engage in dishonesty, fraud, misrepresentation, coercive manipulation, censorship, or other misconduct that alters the content, veracity, or meaning or that may affect the planning, conduct, reporting, or application of scientific and scholarly activities.
Wildlife and Environmental Stewardship	United States Fish and Wildlife Service	Scientific Code of Professional Conduct for the Service	January 28, 2008	Neither hinder the scientific activities of others nor engage in dishonesty, fraud, deceit, misrepresentation, coercive manipulation, or other scientific or research misconduct.

## Sheet: Manipulation
Code category	Organization	Document (if more than one)	Date of document (if known)	Manipulation (Research, Scientific, not professional)
Animal Breeding and Care	U.S Fish and Wildlife Service		January 28, 2008	Neither hinder the scientific activities of others nor engage in dishonesty, fraud, deceit, misrepresentation, coercive manipulation, or other scientific or research misconduct.
Communications	Committee on Publication Ethics	Code of Conduct and Best Practice Guidelines for Journal Editors	May 7, 2011	Best practice for editors would include encouraging reviewers to comment on ethical questions and possible research and publication misconduct raised by submissions (e.g. unethical research design, insufficient detail on patient consent or protection of research subjects (including animals), inappropriate data manipulation and presentation)
Communications	Committee on Publication Ethics	Code of Conduct and Best Practice Guidelines for Journal Editors	May 7, 2011	Best practice for editors would include having systems in place to detect falsified data (e.g. inappropriately manipulated photographic images or plagiarised text) either for routine use or when suspicions are raised
Computer and Information Science	Centro de la Informatica, Telematica y medios Afines			The informatician will only accept professional jobs which he is enabled to do and the solution or conclusion which can be supported on the technical and scientific knowledge. In the opposite case, he must advice the Committee about the limitations that computer science systems offer, as well as the errors and prejudices that can lead to an undue manipulation of the results. This is one of the as…
Government and Military	National Oceanic and Atmospheric Administration (United States Department of Commerce)		2011	Falsification: Manipulating research materials, equipment, processes, or changing or omitting data or results such that the research is not accurately represented in the research record.
Government and Military	National Oceanic and Atmospheric Administration (United States Department of Commerce)			Professional, courteous, and fair in working with others and respectful of the ideas of others and neither unfairly hinder the scientific activities of others nor engage in dishonesty, fraud, deceit, misrepresentation, coercive manipulation, or other scientific or research misconduct.
Government and Military	United States Fish and Wildlife Service	Code of Scientific and Scholarly Conduct	December 2011	I will do my best to support the scientific and scholarly activities of others and will not engage in dishonesty, fraud, misrepresentation, coercive manipulation, censorship, or other misconduct that alters the content, veracity, or meaning or that may affect the planning, conduct, reporting, or application of scientific and scholarly activities.
Government and Military	United States Fish and Wildlife Service	Scientific Code of Professional Conduct for the Service	January 28, 2008	Neither hinder the scientific activities of others nor engage in dishonesty, fraud, deceit, misrepresentation, coercive manipulation, or other scientific or research misconduct.
Health Care	National Commission for the Protection of Human Subjects of Biomedical and Behavioral Research		April 18, 1979	Against this historical background, it can be seen how conceptions of justice are relevant to research involving human subjects. For example, the selection of research subjects needs to be scrutinized in order to determine whether some classes (e.g., welfare patients, particular racial and ethnic minorities, or persons confined to institutions) are being systematically selected simply because of …
Health Care	National Commission for the Protection of Human Subjects of Biomedical and Behavioral Research		April 18, 1979	One special instance of injustice results from the involvement of vulnerable subjects. Certain groups, such as racial minorities, the economically disadvantaged, the very sick, and the institutionalized may continually be sought as research subjects, owing to their ready availability in settings where research is conducted. Given their dependent status and their frequently compromised capacity fo…
Industrial	American Chemical Society	Ethical Guidelines to Publication of Chemical Research	June 2012	Images should be free from misleading manipulation. When images are included in an account of research performed or in the data collection as part of the research, an accurate description of how the images were generated and produced should be provided.
Media	Committee on Publication Ethics	Code of Conduct and Best Practice Guidelines for Journal Editors	May 7, 2011	Best practice for editors would include encouraging reviewers to comment on ethical questions and possible research and publication misconduct raised by submissions (e.g. unethical research design, insufficient detail on patient consent or protection of research subjects (including animals), inappropriate data manipulation and presentation)
Media	Committee on Publication Ethics	Code of Conduct and Best Practice Guidelines for Journal Editors	May 7, 2011	Best practice for editors would include having systems in place to detect falsified data (e.g. inappropriately manipulated photographic images or plagiarised text) either for routine use or when suspicions are raised
Mental Health/Counseling	American Association of Christian Counselors		2004	Researchers report research results fully, accurately, and without alteration or distortion of data. Data and conclusions are reported clearly and simply, with any problems with the research design fully discussed. Researchers do not conduct fraudulent research, distort or misrepresent data, manipulate results, or bias conclusions to conform to preferred agendas or desired outcomes.
Mental Health/Counseling	American Association of Pastoral Counselors	Code of Ethics	April 2010	Assure that research results are not presented or published in a deceptive or manipulative manner
Other Professions	Committee on Publication Ethics	Code of Conduct and Best Practice Guidelines for Journal Editors	May 7, 2011	Best practice for editors would include encouraging reviewers to comment on ethical questions and possible research and publication misconduct raised by submissions (e.g. unethical research design, insufficient detail on patient consent or protection of research subjects (including animals), inappropriate data manipulation and presentation)
Other Professions	Committee on Publication Ethics	Code of Conduct and Best Practice Guidelines for Journal Editors	May 7, 2011	Best practice for editors would include having systems in place to detect falsified data (e.g. inappropriately manipulated photographic images or plagiarised text) either for routine use or when suspicions are raised
Religion	American Association of Christian Counselors		2004	Researchers report research results fully, accurately, and without alteration or distortion of data. Data and conclusions are reported clearly and simply, with any problems with the research design fully discussed. Researchers do not conduct fraudulent research, distort or misrepresent data, manipulate results, or bias conclusions to conform to preferred agendas or desired outcomes.
Religion	American Association of Pastoral Counselors	Code of Ethics	April 2010	Assure that research results are not presented or published in a deceptive or manipulative manner
Science	American Chemical Society	Ethical Guidelines to Publication of Chemical Research	June 2012	Images should be free from misleading manipulation. When images are included in an account of research performed or in the data collection as part of the research, an accurate description of how the images were generated and produced should be provided.
Science	Committee on Publication Ethics	Code of Conduct and Best Practice Guidelines for Journal Editors	May 7, 2011	Best practice for editors would include encouraging reviewers to comment on ethical questions and possible research and publication misconduct raised by submissions (e.g. unethical research design, insufficient detail on patient consent or protection of research subjects (including animals), inappropriate data manipulation and presentation)
Science	Committee on Publication Ethics	Code of Conduct and Best Practice Guidelines for Journal Editors	May 7, 2011	Best practice for editors would include having systems in place to detect falsified data (e.g. inappropriately manipulated photographic images or plagiarised text) either for routine use or when suspicions are raised
Science	International Sociological Association		2001	Researchers have the right to ensure that their results be not manipulated or taken out of context by sponsors.
Science	International Sociological Association		2001	Researchers, however, should be aware of the dangers connected with distortions, simplifications and manipulations of their own research material, which may occur in the process of communication through individual or mass media. Researchers should be able, and are entitled, to intervene to correct any kind of misinterpretation or misuse of their work.
Science	National Oceanic and Atmospheric Administration (United States Department of Commerce)		2011	Falsification: Manipulating research materials, equipment, processes, or changing or omitting data or results such that the research is not accurately represented in the research record.
Science	National Oceanic and Atmospheric Administration (United States Department of Commerce)		2011	Professional, courteous, and fair in working with others and respectful of the ideas of others and neither unfairly hinder the scientific activities of others nor engage in dishonesty, fraud, deceit, misrepresentation, coercive manipulation, or other scientific or research misconduct.
Science	Royal Society of New Zealand		June 12, 2003	These requirements mean, for example, that members must: oppose any manipulation of results to meet the perceived needs or requirements of employers, funding agencies, the media or other clients and interested parties whether this be attempted before or after the relevant data have been obtained
Social Sciences	Committee on Publication Ethics	Code of Conduct and Best Practice Guidelines for Journal Editors	May 7, 2011	Best practice for editors would include encouraging reviewers to comment on ethical questions and possible research and publication misconduct raised by submissions (e.g. unethical research design, insufficient detail on patient consent or protection of research subjects (including animals), inappropriate data manipulation and presentation)
Social Sciences	Committee on Publication Ethics	Code of Conduct and Best Practice Guidelines for Journal Editors	May 7, 2011	Best practice for editors would include having systems in place to detect falsified data (e.g. inappropriately manipulated photographic images or plagiarised text) either for routine use or when suspicions are raised
Wildlife and Environmental Stewardship	United States Fish and Wildlife Service	Code of Scientific and Scholarly Conduct	December 2011	I will do my best to support the scientific and scholarly activities of others and will not engage in dishonesty, fraud, misrepresentation, coercive manipulation, censorship, or other misconduct that alters the content, veracity, or meaning or that may affect the planning, conduct, reporting, or application of scientific and scholarly activities.
Wildlife and Environmental Stewardship	United States Fish and Wildlife Service	Scientific Code of Professional Conduct for the Service	January 28, 2008	Neither hinder the scientific activities of others nor engage in dishonesty, fraud, deceit, misrepresentation, coercive manipulation, or other scientific or research misconduct.

## Sheet: Dishonesty
Code category	Organization	Document (if more than one)	Date of document (if known)	Dishonesty (Research, Scientific, not professional)
Animal Breeding and Care	The Wildlife Society	Bylaws of The Wildlife Society	July 2010	They shall endeavor to avoid even thesuspicion of dishonesty, fraud, deceit, misrepresentation, or unprofessional demenaor.
Animal Breeding and Care	U.S Fish and Wildlife Service		January 28, 2008	Neither hinder the scientific activities of others nor engage in dishonesty, fraud, deceit, misrepresentation, coercive manipulation, or other scientific or research misconduct.
Government and Military	National Oceanic and Atmospheric Administration (United States Department of Commerce)		2011	Professional, courteous, and fair in working with others and respectful of the ideas of others and neither unfairly hinder the scientific activities of others nor engage in dishonesty, fraud, deceit, misrepresentation, coercive manipulation, or other scientific or research misconduct.
Government and Military	United States Fish and Wildlife Service	Code of Scientific and Scholarly Conduct	December 2011	I will do my best to support the scientific and scholarly activities of others and will not engage in dishonesty, fraud, misrepresentation, coercive manipulation, censorship, or other misconduct that alters the content, veracity, or meaning or that may affect the planning, conduct, reporting, or application of scientific and scholarly activities.
Other Professions	National Council of Geocosmic Research		July 30, 2005	Astrologers realize the importance of intellectual integrity. They are aware that the improper use of copyrighted material is illegal, and that plagiarism (the presentation of another's work as one's own) is dishonest.
Science	National Oceanic and Atmospheric Administration (United States Department of Commerce)		2011	Professional, courteous, and fair in working with others and respectful of the ideas of others and neither unfairly hinder the scientific activities of others nor engage in dishonesty, fraud, deceit, misrepresentation, coercive manipulation, or other scientific or research misconduct.
Science	Royal Society of Chemistry			Authors have the following responsibilities: To gather and interpret data in an honest way. Editors, Document created: 02 February 2007 1 referees, readers and publishers have the right to assume that submitted (and published) manuscripts do not contain scientific dishonesty and/or fraud comprising among others fictitious data, plagiarised material, reference omissions, false priority statements,…
Wildlife and Environmental Stewardship	United States Fish and Wildlife Service	Code of Scientific and Scholarly Conduct	December 2011	I will do my best to support the scientific and scholarly activities of others and will not engage in dishonesty, fraud, misrepresentation, coercive manipulation, censorship, or other misconduct that alters the content, veracity, or meaning or that may affect the planning, conduct, reporting, or application of scientific and scholarly activities.

## Sheet: Ethics
Code category	Organization	Document (if more than one)	Date of document (if known)	Ethics (Publishing, Research, not professional)
Agriculture	Ecological Society of America		2000	The following principles of ethical professional conduct apply to members reviewing, editing, or publishing grant proposals and papers in the professional literature in general, and particularly to all ecologists seeking publication in the Society's journals.
Animal Breeding and Care	International Association of Veterinary Editors		July 23, 2010	While animal welfare and ethical considerations are important aspects of biomedical research and its regulation, their influence on the publication of scientific material appears to be highly variable. In its recommendations on Publication Ethics Policies for Medical Journals, the World Association of Medical Editors makes no reference to the humane treatment of animals and there is no uniformity…
Animal Breeding and Care	International Association of Veterinary Editors		July 23, 2010	Key Principles Used in Developing the Author Guidelines 1) All journals publishing studies in which experimental or client-owned animals are used should have a clear editorial policy on animal welfare ethics. 2) The policy should appear prominently in the instructions for authors and referees. 3) Guidelines should indicate that recommendations apply to all vertebrate (and specified invertebrate) …
Animal Breeding and Care	Swiss Academy of Medical Sciences, Basel ; Swiss Academy of Natural Sciences, Bern	Ethical Principles and Guidelines for Experiments on Animals	2005	Researchers are obliged to demonstrate the need for and tenability of all experiments on animals and to carefully verify their ethical justifiability through ethical balancing.
Animal Breeding and Care	Swiss Academy of Medical Sciences, Basel ; Swiss Academy of Natural Sciences, Bern	Ethical Principles and Guidelines for Experiments on Animals	2005	The balancing of the ethical issues involved in all animal experiments is the responsibility of the individual researcher and must be justifiable to the consulting cantonal commission for animal experimentation, the authorizing bodies, the ethical comittees for animal experimentation, animal welfare and the general public.
Communications	Committee on Publication Ethics	Code of Conduct and Best Practice Guidelines for Journal Editors	May 7, 2011	Best practice for editors would include supporting initiatives to educate researchers about publication ethics
Communications	International Society for Medical Publication Professionals			Introduction The International Society for Medical Publication Professionals, Inc. (ISMPP) is a non-profit, voluntary professional membership association dedicated to advancing medical publication planning and development, supporting medical publication professionals, and ensuring ethical medical publication practices. ISMPP promotes quality professional standards and practices, and encourages me…
Communications	International Society for Medical Publication Professionals			Members should support and disseminate the Society’s ethics principles to other professionals involved in the medical publication process.
Education and Academia	American Anthropological Association	Code of Ethics	February 2009	Anthropologists have a responsibility to be both honest and transparent with all stakeholders about the nature and intent of their research. They must not misrepresent their research goals, funding sources, activities, or findings. Anthropologists should never deceive the people they are studying regarding the sponsorship, goals, methods, products, or expected impacts of their work. Deliberately …
Education and Academia	American Sociological Association		June 1999	Despite the paramount importance of consent, sociologists may seek waivers of this standard when (1) the research involves no more than minimal risk for research participants, and (2) the research could not practicably be carried out were informed consent to be required. Sociologists recognize that waivers of consent require approval from institutional review boards or, in the absence of such boa…
Education and Academia	American Sociological Association		June 1999	Sociologists may conduct research in public places or use publicly available information about individuals (e.g., naturalistic observations in public places, analysis of public records, or archival research) without obtaining consent. If, under such circumstances, sociologists have any doubt whatsoever about the need for informed consent, they consult with institutional review boards or, in the a…
Education and Academia	American Sociological Association		June 1999	Sociologists recognize that waivers of consent from a child and a parent or guardian require approval from institutional review boards or, in the absence of such boards, from another authoritative body with expertise on the ethics of research.
Education and Academia	American Sociological Association		June 1999	Sociologists do not use deceptive techniques (1) unless they have determined that their use will not be harmful to research participants; is justified by the study's prospective scientific, educational, or applied value; and that equally effective alternative procedures that do not use deception are not feasible, and (2) unless they have obtained the approval of institutional review boards or, in…
Education and Academia	American Sociological Association		June 1999	On rare occasions, sociologists may need to conceal their identity in order to undertake research that could not practicably be carried out were they to be known as researchers. Under such circumstances, sociologists undertake the research if it involves no more than minimal risk for the research participants and if they have obtained approval to proceed in this manner from an institutional revie…
Education and Academia	American Sociological Association		June 1999	In planning and implementing research, sociologists consider its ethical acceptability as set forth in the Code of Ethics. If the best ethical practice is unclear, sociologists consult with institutional review boards or, in the absence of such review processes, with another authoritative body with expertise on the ethics of research.
Education and Academia	American Sociological Association		June 1999	If during the course of teaching, practice, service, or non-professional activities, sociologists determine that they wish to undertake research that was not previously anticipated, they make known their intentions and take steps to ensure that the research can be undertaken consonant with ethical principles, especially those relating to confidentiality and informed consent. Under such circumstan…
Education and Academia	Archaeological Institute of America	AIA Code of Professional Standards	1997	The Code sets forth three broad areas of responsibility and provides examples of the kinds of considerations called for by each. It aims to encourage all professional archaeologists to keep ethical considerations in mind as they plan and conduct research.
Education and Academia	Association for Education and Rehabilitation of the Blind and Visually Impaired	Code of Ethics for Teachers of Students with Visual Impairments	July 13, 1992	Contributes to the growing body of knowledge, expertise and skills of the profession, including conducting and reporting research in an ethical and professional manner.
Education and Academia	Association for Institutional Research		December 14, 2001	The institutional researcher should develop and promulgate a code of ethics specific to the mission and tasks of the institutional research office and should strive to cooperate with fellow practitioners in the institution in developing an institution-wide code of ethics governing activities in common. The institutional researcher should take reasonable steps to ensure that his/her employers are …
Education and Academia	Association for Institutional Research		December 14, 2001	Institutional researchers should uphold and advance the values, ethics, knowledge, and mission of the profession. They should protect, enhance, and improve the integrity of the profession through appropriate study and research, active discussion, and responsible criticism of the profession.
Education and Academia	Association of College Honor Societies	A Matter of Ethics		Sample program ideas: Sponsor a panel, forum, or guest speaker emphasizing the ethical conduct of scholarly research.
Education and Academia	Association of Social Science Researchers		March, 1996	This code of ethics provides guidelines for ethical behaviour and decision making with respect to the conduct, management, publication and storage of research. Individual social science researchers must take responsibility for their own ethical conduct.
Education and Academia	Association of Social Science Researchers		March, 1996	ASSR recognises that members may be involved in research that is more appropriately covered by other professional organisations and that members should belong to the relevant organisation and abide by its code of ethics.
Education and Academia	Association of Social Science Researchers		March, 1996	Research personnel should be fully informed of their responsibilities as part of the research, and under the code of ethics used for the research.
Education and Academia	British Library Board	ICOM code of Ethics for Museums	2006	Research by museum personnel should relate to the museum’s mission and objectives and conform to established legal, ethical and academic practices.
Education and Academia	NAFSA: Association of International Educators	The Role of Ethics in International Education	March 28, 2009	Advance the development of international education as a profession and strengthen the ethical dimensions of professional outreach, research, and training
Education and Academia	Sociological Society of Aotearoa		December 7, 1990	This code of ethics has a regulatory function but, for the most part, provides guidelines for ethical behaviour and decision-making with respect to research, teaching, publishing and professional conduct. Ultimately, individual sociologists must take responsibility for their ethical behaviour.
Education and Academia	Sociological Society of Aotearoa			Ethical consequences outlined in this document apply equally to student research and ethics should be included in the training of sociologists.
Education and Academia	Sociological Society of Aotearoa			Teachers are responsible for the ethics of any research required of undergraduate students.
Education and Academia	Sociological Society of Aotearoa			Supervisors have a responsibility to discuss with each graduate student the ethics of that student's research.
Education and Academia	University of Connecticut			The University of Connecticut is committed to the highest standards of professional conduct and integrity in research. These standards include honesty, trustworthiness, objectivity, accountability, openness, respect and fairness when dealing with other people, a sense of responsibility towards others and loyalty to the ethical principles espoused by our institution.
Engineering	Biomedical Engineering Society		February 2004	Biomedical engineering is a learned profession that combines expertise and responsibilities in engineering, science, technology, and medicine. Since public health and welfare are paramount considerations in each of these areas, biomedical engineers must uphold those principles of ethical conduct embodied in this Code in professional practice, research, patient care, and training.
Engineering	Biomedical Engineering Society			Comply fully with legal, ethical, institutional, governmental, and other applicable research guidelines, respecting the rights of and exercising the responsibilities to colleagues, human and animal subjects, and the scientific and general public.
Government and Military	State of Virginia	Regulations Governing The Practice Of Psychology	July 9, 1996	18 VAC 125-20-50. Education and experience requirements: Graduates of American Institutions. A graduate of an American higher education institution who applies for examination for licensure shall meet the requirements of subsection A., B. or C. of this section, whichever is applicable. A. Applied Psychologist. 1. Program of Study. The applicant shall hold a doctorate in psychology from an institu…
Health Care	American Academy of Orthopaedic Surgeons		2011	All research and academic activities must be conducted under conditions of full compliance with ethical, institutional, and government guidelines. Patients participating in research programs must have given full informed consent and retain the right to withdraw from the research protocol at any time.
Health Care	American Association for Clinical Chemistry		July 19, 2003	Members of the American Association for Clinical Chemistry endorse the following principles of ethical conduct in their profession, including clinical procedures, research and development, teaching, management, administration, and other forms of professional service.
Health Care	American Association for Respiratory Care		December 2007	Respiratory Therapists shall: Follow sound scientific procedures and ethical principles in research
Health Care	American Association of Nurse Anesthetists	Code of Ethics For the Certified Registered Nurse Anesthetists	2005	The CRNA conducts research projects according to accepted ethical research and reporting standards established by public law, institutional procedures, and the health professions.
Health Care	American College of Emergency Physicians		June 2009	The emergency physician researcher should abide by basic moral and legal principles contained in federal, institutional, and professional guidelines that govern human and animal research. Basic ethical requirements for research studies include appropriate study goals, scientifically valid design, appropriate informed consent, confidentiality of records, and minimization of risks to subjects. Appr…
Health Care	American College of Physicians		2005	Institutional review boards (IRBs) must review and approve research involving human subjects to ensure consistency with ethical standards, but use of IRBs does not obviate the investigator's responsibilities to adhere to those standards and uphold the ethical integrity of research.
Health Care	American College of Physicians		2005	The medical profession and individual researchers must assume responsibility for assuring that research is valid, has potentially important value, and is ethically conducted.
Health Care	American College of Physicians		2005	Research projects originating in but conducted outside of the United States must be consistent with ethical principles and practices that govern human subjects research and must adhere to regulatory standards in the United States as well as at international sites.
Health Care	American College of Physicians		2005	Independent review is a fundamental principle of ethical research.
Health Care	American College of Physicians		2005	Physician-investigators and physicians referring patients to clinical studies have an independent, professional obligation to satisfy themselves that those studies meet ethical standards.
Health Care	American College of Physicians		2005	Moreover, physicians who enroll their own patients in office-based research have an ethical obligation to disclose whether they have financial or other ties to sponsors
Health Care	American College of Physicians		2005	These ethical considerations also extend to the use of placebos in comparative effectiveness studies, which may be acceptable according to regulatory standards
Health Care	American College of Physicians		2005	Before referring patients to a placebo-controlled study, a physician should ensure that, in addition to meeting ethical standards, the study design provides for unblinding treatment assignment to the treating physician.
Health Care	American College of Physicians		2005	Researchers must describe methods accurately and in sufficient detail and assure readers that the research was carried out in accordance with ethical principles.
Health Care	American College of Physicians		2005	Ghostwriting and taking credit or payment for the authorship of another is unethical
Health Care	American College of Physicians		2005	Plagiarism is unethical. Incorporating the ideas of others or one's own published ideas, either verbatim or by paraphrasing, without appropriate attribution is unethical and may have legal consequences.
Health Care	American Medical Informatics Association			Know the applicable governmental regulations and local policies that define ethical research in your professional environment. Strive to meet the spirit as well the letter of those regulations and policies.
Health Care	American Nurses Association		2001	Research should be conducted and directed only by qualified persons. Prior to implementation, all research should be approved by a qualified review board to ensure patient protection and the ethical integrity of the research.
Health Care	American Occupational Therapy Association	Occupational Therapy Code of Ethics	April 2005	Occupational therapy personnel shall: Take reasonable steps to ensure employers are aware of occupational therapy?s ethical obligations, as set forth in this Code, and of the implications of those obligations for occupational therapy practice, education, and research.
Health Care	American Physical Therapy Association		July 1, 2010	The purposes of this Code of Ethics are to: Define the ethical principles that form the foundation of physical therapist practice in patient/client management, consultation, education, research, and administration.
Health Care	American Society of Exercise Physiologists			Exercise physiologists are expected to conduct health and fitness, preventive, rehabilitative, educational, research, and other scholarly activities in accordance with recognized legal, scientific, ethical, and professional standards.
Health Care	Argentine Medical Association		2001	Professional Scientific Organization shall preserve the ethical principles that are to make up professional behavior, such as the respect for every human being's life and dignity, the sense of professional work as a service, the scientific calling of Medicine, the independence of the Health Team member to decidde in all conscience what to do for her or his patient, the defense of health Team-Pati…
Health Care	Argentine Medical Association		2001	Professional Scientific Organizations sahall promote the creation of Ethics Committees in order to request their opinion on the different research protocols.
Health Care	Argentine Medical Association		2001	The Asociation Medical Argentina and the Sociedad de Etica en Medicina shall adopt the necessary measure to keep this Code upldated in line with the evolution of knowledge and the impact it may have on the profession's ethical conduct.
Health Care	Australian Medical Association		2006	Ensure that responsible human research committees appraise the scientific merit and the ethical implications of the research.
Health Care	Barcelona Biomedical Research Park		February 2007	Prior to their initiation, all research projects must be formulated in a written protocol. If the protocol directly involves humans, experimental animals, or human embryonic material, the text must have been independently assessed by an ethics committee on clinical research and/or animal experimentation.
Health Care	Barcelona Biomedical Research Park		February 2007	The failure to publish results or the excessive delay in publishing them may constitute a serious offence relating to misuse of resources. The publication of results constitutes an ethical imperative for clinical studies in which human subjects have participated.
Health Care	Barcelona Biomedical Research Park		February 2007	All research protocols involving the direct participation of human subjects or based on any form of information or biological samples obtained from such subjects must always have received, as a minimum requirement, approval from the corresponding clinical research ethics committee.
Health Care	Barcelona Biomedical Research Park		February 2007	All research protocols that involve collection, manipulation, and/or storage of human embryonic material must receive the corresponding permission from the Spanish Ministry of Health,[13] following acceptance by the appropriate ethics committee for clinical research.
Health Care	Barcelona Biomedical Research Park		February 2007	All procedures involving experimental animals must be approved by the ethics committee for animal research.
Health Care	Canadian Nurses Association		August 2002	Nurses should continue to contribute to and support procedurally and ethically rigorous research and other activities that foster the ongoing development of nursing knowledge.
Health Care	Canadian Nurses Association		August 2002	Nurses who conduct or assist in the conduct of research must observe the nursing profession's guidelines, as well as other guidelines, for ethical research.
Health Care	International Commission on Occupational Health		March 2002	It is acknowledged that some aspects of professional ethics may be specific to certain professions and need additional ethical guidance (e.g. engineers, nurses, physicians, hygienists, psychologists, inspectors, architects, designers, work organisation specialists) as to research activities.
Health Care	International Commission on Occupational Health		March 2002	Occupational health professionals involved in research must design and carry out their activities on a sound scientific basis with full professional independence and follow the ethical principles attached to research work and to medical research, including an evaluation by an independent committee on ethics, as appropriate.
Health Care	International Council of Nurses	Code for Nurses	2006	Nurses and nursing students can therefore reflect on what each standard means to you. Think about how you can apply ethics in your nursing domain: practice, education, research or management.
Health Care	International Council of Nurses	Code for Nurses	2006	Nurses and nursing students can therefore collaborate with your national nurses' association, co-workers, and others in the continuous application of ethical standards in nursing practice, education, management and research.
Health Care	International Society for Medical Publication Professionals			Introduction The International Society for Medical Publication Professionals, Inc. (ISMPP) is a non-profit, voluntary professional membership association dedicated to advancing medical publication planning and development, supporting medical publication professionals, and ensuring ethical medical publication practices. ISMPP promotes quality professional standards and practices, and encourages me…
Health Care	International Society for Medical Publication Professionals			Members should support and disseminate the Society’s ethics principles to other professionals involved in the medical publication process.
Health Care	National Commission for the Protection of Human Subjects of Biomedical and Behavioral Research		April 18, 1979	One of the charges to the Commission was to identify the basic ethical principles that should underlie the conduct of biomedical and behavioral research involving human subjects and to develop guidelines which should be followed to assure that such research is conducted in accordance with those principles.
Health Care	National Commission for the Protection of Human Subjects of Biomedical and Behavioral Research		April 18, 1979	It is a statement of basic ethical principles and guidelines that should assist in resolving the ethical problems that surround the conduct of research with human subjects.
Health Care	National Society of Genetic Counselors		2006	Therefore, genetic counselors, individually or through their professional organizations, strive to: Support policies that assure ethically responsible research.
Health Care	Society of Pediatric Pathology		February 2006	The Board of Editors of the SPP journal (Pediatric and Developmental Pathology) may establish specific rules and guidelines for the ethical publication of scientific information. All members are expected to abide by these standards.
Health Care	Swiss Academy of Medical Sciences, Basel ; Swiss Academy of Natural Sciences, Bern	Ethical Principles and Guidelines for Experiments on Animals	2005	Researchers are obliged to demonstrate the need for and tenability of all experiments on animals and to carefully verify their ethical justifiability through ethical balancing.
Health Care	Swiss Academy of Medical Sciences, Basel ; Swiss Academy of Natural Sciences, Bern	Ethical Principles and Guidelines for Experiments on Animals	2005	The balancing of the ethical issues involved in all animal experiments is the responsibility of the individual researcher and must be justifiable to the consulting cantonal commission for animal experimentation, the authorizing bodies, the ethical comittees for animal experimentation, animal welfare and the general public.
Health Care	World Medical Association	Declaration of Helsinki	October 2008	The World Medical Association (WMA) has developed the Declaration of Helsinki as a statement of ethical principles for medical research involving human subjects, including research on identifiable human material and data.
Health Care	World Medical Association	Declaration of Helsinki	October 2008	Medical research is subject to ethical standards that promote respect for all human subjects and protect their health and rights. Some research populations are particularly vulnerable and need special protection. These include those who cannot give or refuse consent for themselves and those who may be vulnerable to coercion or undue influence.
Health Care	World Medical Association	Declaration of Helsinki	October 2008	Physicians should consider the ethical, legal and regulatory norms and standards for research involving human subjects in their own countries as well as applicable international norms and standards. No national or international ethical, legal or regulatory requirement should reduce or eliminate any of the protections for research subjects set forth in this Declaration.
Health Care	World Medical Association	Declaration of Helsinki	October 2008	The research protocol must be submitted for consideration, comment, guidance and approval to a research ethics committee before the study begins. This committee must be independent of the researcher, the sponsor and any other undue influence. It must take into consideration the laws and regulations of the country or countries in which the research is to be performed as well as applicable internat…
Health Care	World Medical Association	Declaration of Helsinki	October 2008	For medical research using identifiable human material or data, physicians must normally seek consent for the collection, analysis, storage and/or reuse. There may be situations where consent would be impossible or impractical to obtain for such research or would pose a threat to the validity of the research. In such situations the research may be done only after consideration and approval of a r…
Health Care	World Medical Association	Declaration of Helsinki	October 2008	Research involving subjects who are physically or mentally incapable of giving consent, for example, unconscious patients, may be done only if the physical or mental condition that prevents giving informed consent is a necessary characteristic of the research population. In such circumstances the physician should seek informed consent from the legally authorized representative. If no such represe…
Law and Legal	California Association of Criminalists		April 11, 1958	1. Ethics Relating to Scientific Method: A. The criminalist has a truly scientific spirit and should be inquiring, progressive, logical and unbiased. B. The true scientist will make adequate examination of his materials, applying those tests essential to proff. He will not, merely for the sake of bolstering his conclusions, utilize unwarranted and superfluous tests in an attempt to give apparent …
Management	Academy Of Management	Code of Ethics	December 2005	Planning and implementation. It is the duty of Academy members to minimize the possibility that results will be misleading and, when possible, to consult with experts or authoritative bodies on the ethics of research if a practice is unclear.
Media	Committee on Publication Ethics	Code of Conduct and Best Practice Guidelines for Journal Editors	May 7, 2011	Best practice for editors would include supporting initiatives to educate researchers about publication ethics
Media	International Society for Medical Publication Professionals	o		Introduction The International Society for Medical Publication Professionals, Inc. (ISMPP) is a non-profit, voluntary professional membership association dedicated to advancing medical publication planning and development, supporting medical publication professionals, and ensuring ethical medical publication practices. ISMPP promotes quality professional standards and practices, and encourages me…
Media	International Society for Medical Publication Professionals	o		Members should support and disseminate the Society’s ethics principles to other professionals involved in the medical publication process.
Mental Health/Counseling	American Association for Intellectual and Developmental Disabilities	Statement on the Use of Human Subjects for Research	May 1969	Ethical aspects of experimentation in mental retardation should be clearly stated in the research design to all stages in its development.
Mental Health/Counseling	American Association of Christian Counselors		2004	Respecting Standards of Science and Research Christian counseling researchers honor accepted scientific standards and research protocol in all research activities. Research is ethically planned and competently conducted. Researchers do not undertake nor do they let subordinates conduct research activities they are not adequately trained for or prepared to conduct.
Mental Health/Counseling	American Counseling Association	Code of Ethics	2005	Counselors plan, design, conduct, and report research in a manner that is consistent with pertinent ethical principles, federal and state laws, host institutional regulations, and scientific standards governing research with human research participants.
Mental Health/Counseling	B.C. Association of Clinical Counsellors		October 2011	Promote and andvance ethical principles in research.
Other Professions	American Association for Public Opinion Research	AAPOR Code of Professional Ethics and Practices	May 2010	We—the members of the American Association for Public Opinion Research and its affiliated chapters—subscribe to the principles expressed in the following Code. Our goals are to support sound and ethical practice in the conduct of survey and public opinion research and in the use of such research for policy- and decision-making in the public and private sectors, as well as to improve public unders…
Other Professions	American Association for Public Opinion Research	Certificate of Incorporation and By-laws	May 2004	The goals of AAPOR are to support sound and ethical practices in the conduct of public opinion and survey research and in the use of such research for policy and decision-making in the public and private sectors, as well as to improve public understanding of survey research methods and the proper use of survey research results.
Other Professions	American College of Vedic Astrology			As there are several disciplines within Vedic astrology, a comprehensive listing of ethical standards and guidelines must endeavor to cover a variety of different situations. What is ethically relevant to a Prasna astrologer may not apply to a Counseling astrologer whose client is struggling with a relationship problem. These guidelines, therefore, strive to recognize the specific ethical standar…
Other Professions	Canadian Museum Association		2006	Museum-sponsored research and fieldwork should use appropriate and ethical scientific or historical methodologies.
Other Professions	Committee on Publication Ethics	Code of Conduct and Best Practice Guidelines for Journal Editors	May 7, 2011	Best practice for editors would include supporting initiatives to educate researchers about publication ethics
Other Professions	International Council of Museums	Code of Ethics for Museums	2004	3.5 Research Research by museum personnel should relate to the museum?s mission and objectives and conform to established legal, ethical and academic practices. 3.6 Destructive Analysis When destructive analytical techniques are undertaken, a complete record of the material analysed, the outcome of the analysis and the resulting research, including publications, should become a part of the perman…
Other Professions	World Archaeological Congress	The Tamaki Makau-rau Accord on the Display of Human Remains and Sacred Objects	November 2005	As archaeologists, we believe that good science is guided by ethical principles and that our work must involve consultation and collaboration with communities.
Religion	American Association of Christian Counselors		2004	Respecting Standards of Science and Research Christian counseling researchers honor accepted scientific standards and research protocol in all research activities. Research is ethically planned and competently conducted. Researchers do not undertake nor do they let subordinates conduct research activities they are not adequately trained for or prepared to conduct.
Religion	Spiritual Care Collaborative		November 7, 2004	3.5 Research Research by museum personnel should relate to the museum?s mission and objectives and conform to established legal, ethical and academic practices. 3.6 Destructive Analysis When destructive analytical techniques are undertaken, a complete record of the material analysed, the outcome of the analysis and the resulting research, including publications, should become a part of the perman…
Science	Acoustical Society of America		1991	The Acoustical Society of America has endorsed the following ethical principles associated with the use of human and non-human animals in research, and for publishing and presentations. The principles endorsed by the Society follow the form of those adopted by the American Psychological Association (APA), along with excerpts borrowed from the Council for International Organizations of Medical Sci…
Science	Acoustical Society of America		1991	Authors of manuscripts submitted for publication in a journal of the Acoustical Society of America or presenting a paper at a meeting of the Society are obligated to follow the ethical principles of the Society. Failure to accept the ethical principles of the ASA shall result in the immediate rejection of manuscripts and/or proposals for publication or presentation. False indications of having fo…
Science	Acoustical Society of America		1991	The ASA requires all authors to abide by the principles of ethical research as a prerequisite for participation in Society-wide activities (e.g., publication of papers, presentations at meetings, etc.).
Science	Alaska Native Science Commission			The purpose of this code of ethics is to establish a set of principles and procedures to guide the partners to achieve the goals and objectives of the project. The code outlines the obligations of each of the partners through all of the phases of the project, from the design of the research through to the publication and communication of the experiences of the project.
Science	American Anthropological Association	Code of Ethics	February 2009	Anthropologists have a responsibility to be both honest and transparent with all stakeholders about the nature and intent of their research. They must not misrepresent their research goals, funding sources, activities, or findings. Anthropologists should never deceive the people they are studying regarding the sponsorship, goals, methods, products, or expected impacts of their work. Deliberately …
Science	American Association for Clinical Chemistry		July 19, 2003	Members of the American Association for Clinical Chemistry endorse the following principles of ethical conduct in their profession, including clinical procedures, research and development, teaching, management, administration, and other forms of professional service.
Science	American Association for the Advancement of Science	Policy and Procedure for Responding to Allegations of Misconduct in Scientific Research and Publication	February 28, 1990	There is at AAAS a presumption of high standards of ethical behavior by all staff and associates engaged in research and publication.
Science	American Institute of Biological Sciences		March 22, 2002	AIBS believes that a code of ethics is basic to the conduct of science and essential to the maintenance of an honorable and respectable profession. Members of AIBS shall conduct their professional lives in accordance with the ethics standards stated below.
Science	American Institute of Physics			This journal is published as part of the charter of its publisher, the American Institute of Physics (AIP) to advance and diffuse knowledge of the science of physics and its applications to human welfare. To that end, it is essential that all who participate in producing the journal conduct themselves as authors, reviewers, editors, and publishers in accord with the highest level of professional …
Science	American Institute of Physics			By submitting a manuscript to this journal, each author explicitly confirms that the manuscript meets the highest ethical standards for authors and coauthors.
Science	American Institute of Physics			It is unethical for an author to publish manuscripts describing essentially the same research in more than one journal of primary publication. Submitting the same manuscript to more than one journal concurrently is unethical and unacceptable.
Science	American Physical Society	Guidelines for Professional Conduct	November 10, 2002	Honesty must be regarded as the cornerstone of ethics in science.
Science	American Physical Society	Guidelines for Professional Conduct	November 10, 2002	It is important that the tradition of ethical behavior be carefully maintained and transmitted with enthusiasm to future generations.
Science	American Physical Society	Guidelines for Professional Conduct	November 10, 2002	It should be recognized that honest error is an integral part of the scientific enterprise. It is not unethical to be wrong, provided that errors are promptly acknowledged and corrected when they are detected.
Science	American Sociological Association		June 1999	Despite the paramount importance of consent, sociologists may seek waivers of this standard when (1) the research involves no more than minimal risk for research participants, and (2) the research could not practicably be carried out were informed consent to be required. Sociologists recognize that waivers of consent require approval from institutional review boards or, in the absence of such boa…
Science	American Sociological Association		June 1999	Sociologists may conduct research in public places or use publicly available information about individuals (e.g., naturalistic observations in public places, analysis of public records, or archival research) without obtaining consent. If, under such circumstances, sociologists have any doubt whatsoever about the need for informed consent, they consult with institutional review boards or, in the a…
Science	American Sociological Association		June 1999	Sociologists recognize that waivers of consent from a child and a parent or guardian require approval from institutional review boards or, in the absence of such boards, from another authoritative body with expertise on the ethics of research.
Science	American Sociological Association		June 1999	Sociologists do not use deceptive techniques (1) unless they have determined that their use will not be harmful to research participants; is justified by the study's prospective scientific, educational, or applied value; and that equally effective alternative procedures that do not use deception are not feasible, and (2) unless they have obtained the approval of institutional review boards or, in…
Science	American Sociological Association		June 1999	On rare occasions, sociologists may need to conceal their identity in order to undertake research that could not practicably be carried out were they to be known as researchers. Under such circumstances, sociologists undertake the research if it involves no more than minimal risk for the research participants and if they have obtained approval to proceed in this manner from an institutional revie…
Science	American Sociological Association		June 1999	In planning and implementing research, sociologists consider its ethical acceptability as set forth in the Code of Ethics. If the best ethical practice is unclear, sociologists consult with institutional review boards or, in the absence of such review processes, with another authoritative body with expertise on the ethics of research.
Science	American Sociological Association		June 1999	If during the course of teaching, practice, service, or non-professional activities, sociologists determine that they wish to undertake research that was not previously anticipated, they make known their intentions and take steps to ensure that the research can be undertaken consonant with ethical principles, especially those relating to confidentiality and informed consent. Under such circumstan…
Science	Archaeological Institute of America	AIA Code of Professional Standards	1997	The Code sets forth three broad areas of responsibility and provides examples of the kinds of considerations called for by each. It aims to encourage all professional archaeologists to keep ethical considerations in mind as they plan and conduct research.
Science	Barcelona Biomedical Research Park		February 2007	Prior to their initiation, all research projects must be formulated in a written protocol. If the protocol directly involves humans, experimental animals, or human embryonic material, the text must have been independently assessed by an ethics committee on clinical research and/or animal experimentation.
Science	Barcelona Biomedical Research Park		February 2007	The failure to publish results or the excessive delay in publishing them may constitute a serious offence relating to misuse of resources. The publication of results constitutes an ethical imperative for clinical studies in which human subjects have participated.
Science	Barcelona Biomedical Research Park		February 2007	All research protocols involving the direct participation of human subjects or based on any form of information or biological samples obtained from such subjects must always have received, as a minimum requirement, approval from the corresponding clinical research ethics committee.
Science	Barcelona Biomedical Research Park		February 2007	All research protocols that involve collection, manipulation, and/or storage of human embryonic material must receive the corresponding permission from the Spanish Ministry of Health,[13] following acceptance by the appropriate ethics committee for clinical research.
Science	Barcelona Biomedical Research Park		February 2007	All procedures involving experimental animals must be approved by the ethics committee for animal research.
Science	Biomedical Engineering Society		February 2004	Biomedical engineering is a learned profession that combines expertise and responsibilities in engineering, science, technology, and medicine. Since public health and welfare are paramount considerations in each of these areas, biomedical engineers must uphold those principles of ethical conduct embodied in this Code in professional practice, research, patient care, and training.
Science	Biomedical Engineering Society		February 2004	Comply fully with legal, ethical, institutional, governmental, and other applicable research guidelines, respecting the rights of and exercising the responsibilities to colleagues, human and animal subjects, and the scientific and general public.
Science	Committee on Publication Ethics	Code of Conduct and Best Practice Guidelines for Journal Editors	May 7, 2011	Best practice for editors would include supporting initiatives to educate researchers about publication ethics
Science	Ecological Society of America		2000	The following principles of ethical professional conduct apply to members reviewing, editing, or publishing grant proposals and papers in the professional literature in general, and particularly to all ecologists seeking publication in the Society's journals.
Science	Human Factors and Ergonomics Society		2005	Members ensure the ethical treatment of human and animal research subjects by collaborators, assistants, students, and employees.
Science	Royal Society of Chemistry			Central to this service are certain responsibilities that editors, authors and referees have to maintain the high ethical standard relating to the publication of manuscripts in the journals published by the RSC.
Science	Royal Society of New Zealand		June 12, 2003	These requirements mean, for example, that members must: ensure that research they conduct in other countries conforms to the same ethical standards as those pertaining in New Zealand, while also endeavouring to follow local ethical requirements and codes which are compatible with New Zealand standards
Science	World Archaeological Congress	The Tamaki Makau-rau Accord on the Display of Human Remains and Sacred Objects	November 2005	As archaeologists, we believe that good science is guided by ethical principles and that our work must involve consultation and collaboration with communities.
Service Organizations	Argentine Medical Association		2001	Professional Scientific Organization shall preserve the ethical principles that are to make up professional behavior, such as the respect for every human being's life and dignity, the sense of professional work as a service, the scientific calling of Medicine, the independence of the Health Team member to decidde in all conscience what to do for her or his patient, the defense of health Team-Pati…
Service Organizations	Argentine Medical Association		2001	Professional Scientific Organizations sahall promote the creation of Ethics Committees in order to request their opinion on the different research protocols.
Service Organizations	Argentine Medical Association		2001	The Asociation Medical Argentina and the Sociedad de Etica en Medicina shall adopt the necessary measure to keep this Code upldated in line with the evolution of knowledge and the impact it may have on the profession's ethical conduct.
Service Organizations	Australian Medical Association		2006	Ensure that responsible human research committees appraise the scientific merit and the ethical implications of the research.
Service Organizations	International Council of Nurses	Code for Nurses	2006	Nurses and nursing students can therefore reflect on what each standard means to you. Think about how you can apply ethics in your nursing domain: practice, education, research or management.
Service Organizations	International Council of Nurses	Code for Nurses	2006+	Nurses and nursing students can therefore collaborate with your national nurses' association, co-workers, and others in the continuous application of ethical standards in nursing practice, education, management and research.
Service Organizations	World Medical Association	Declaration of Helsinki	October 2008	The World Medical Association (WMA) has developed the Declaration of Helsinki as a statement of ethical principles for medical research involving human subjects, including research on identifiable human material and data.
Service Organizations	World Medical Association	Declaration of Helsinki	October 2008	Medical research is subject to ethical standards that promote respect for all human subjects and protect their health and rights. Some research populations are particularly vulnerable and need special protection. These include those who cannot give or refuse consent for themselves and those who may be vulnerable to coercion or undue influence.
Service Organizations	World Medical Association	Declaration of Helsinki	October 2008	Physicians should consider the ethical, legal and regulatory norms and standards for research involving human subjects in their own countries as well as applicable international norms and standards. No national or international ethical, legal or regulatory requirement should reduce or eliminate any of the protections for research subjects set forth in this Declaration.
Service Organizations	World Medical Association	Declaration of Helsinki	October 2008	The research protocol must be submitted for consideration, comment, guidance and approval to a research ethics committee before the study begins. This committee must be independent of the researcher, the sponsor and any other undue influence. It must take into consideration the laws and regulations of the country or countries in which the research is to be performed as well as applicable internat…
Service Organizations	World Medical Association	Declaration of Helsinki	October 2008	For medical research using identifiable human material or data, physicians must normally seek consent for the collection, analysis, storage and/or reuse. There may be situations where consent would be impossible or impractical to obtain for such research or would pose a threat to the validity of the research. In such situations the research may be done only after consideration and approval of a r…
Service Organizations	World Medical Association	Declaration of Helsinki	October 2008	Research involving subjects who are physically or mentally incapable of giving consent, for example, unconscious patients, may be done only if the physical or mental condition that prevents giving informed consent is a necessary characteristic of the research population. In such circumstances the physician should seek informed consent from the legally authorized representative. If no such represe…
Social Sciences	Alaska Native Science Commission			The purpose of this code of ethics is to establish a set of principles and procedures to guide the partners to achieve the goals and objectives of the project. The code outlines the obligations of each of the partners through all of the phases of the project, from the design of the research through to the publication and communication of the experiences of the project.
Social Sciences	American Sociological Association		June 1999	Despite the paramount importance of consent, sociologists may seek waivers of this standard when (1) the research involves no more than minimal risk for research participants, and (2) the research could not practicably be carried out were informed consent to be required. Sociologists recognize that waivers of consent require approval from institutional review boards or, in the absence of such boa…
Social Sciences	American Sociological Association		June 1999	Sociologists may conduct research in public places or use publicly available information about individuals (e.g., naturalistic observations in public places, analysis of public records, or archival research) without obtaining consent. If, under such circumstances, sociologists have any doubt whatsoever about the need for informed consent, they consult with institutional review boards or, in the a…
Social Sciences	American Sociological Association		June 1999	Sociologists recognize that waivers of consent from a child and a parent or guardian require approval from institutional review boards or, in the absence of such boards, from another authoritative body with expertise on the ethics of research.
Social Sciences	American Sociological Association		June 1999	Sociologists do not use deceptive techniques (1) unless they have determined that their use will not be harmful to research participants; is justified by the study's prospective scientific, educational, or applied value; and that equally effective alternative procedures that do not use deception are not feasible, and (2) unless they have obtained the approval of institutional review boards or, in…
Social Sciences	American Sociological Association		June 1999	On rare occasions, sociologists may need to conceal their identity in order to undertake research that could not practicably be carried out were they to be known as researchers. Under such circumstances, sociologists undertake the research if it involves no more than minimal risk for the research participants and if they have obtained approval to proceed in this manner from an institutional revie…
Social Sciences	American Sociological Association		June 1999	In planning and implementing research, sociologists consider its ethical acceptability as set forth in the Code of Ethics. If the best ethical practice is unclear, sociologists consult with institutional review boards or, in the absence of such review processes, with another authoritative body with expertise on the ethics of research.
Social Sciences	American Sociological Association		June 1999	If during the course of teaching, practice, service, or non-professional activities, sociologists determine that they wish to undertake research that was not previously anticipated, they make known their intentions and take steps to ensure that the research can be undertaken consonant with ethical principles, especially those relating to confidentiality and informed consent. Under such circumstan…
Social Sciences	Association of Social Anthropologists of Aotearoa/New Zealand	Procedure for Ethical Review Research Proposals	1991	Procedure for Ethical Review Research Proposals: The following general procedure was established at the 1991 AGM of the Association, and is viewed as an interim procedure which may be further worked out in practice and revised in light of experience. Its purpose is to provide members with peer guidance, in some cases to fulfil requirements that research proposals be submitted to an ethics review …
Social Sciences	Association of Social Science Researchers		March, 1996	This code of ethics provides guidelines for ethical behaviour and decision making with respect to the conduct, management, publication and storage of research. Individual social science researchers must take responsibility for their own ethical conduct.
Social Sciences	Association of Social Science Researchers		March, 1996	ASSR recognises that members may be involved in research that is more appropriately covered by other professional organisations and that members should belong to the relevant organisation and abide by its code of ethics.
Social Sciences	Association of Social Science Researchers		March, 1996	Research personnel should be fully informed of their responsibilities as part of the research, and under the code of ethics used for the research.
Social Sciences	Committee on Publication Ethics	Code of Conduct and Best Practice Guidelines for Journal Editors	May 7, 2011	Best practice for editors would include supporting initiatives to educate researchers about publication ethics

## Sheet: Fraudulent
Code category	Organization	Document (if more than one)	Date of document (if known)	Fraudulent (Data, Results)
Education and Academia	American Educational Research Association		2000	Educational researchers must not knowingly or negligently use their professional roles for fraudulent purposes.
Education and Academia	American Sociological Association		June 1999	Sociologists do not make public statements that are false, deceptive, misleading, or fraudulent, either because of what they state, convey, or suggest or because of what they omit, concerning their research, practice, or other work activities or those of persons or organizations with which they are affiliated. Such activities include, but are not limited to, false or deceptive statements concerni…
Health Care	Commission on Rehabilitation Counselor Certification	Code of Professional Ethics For Rehabilitation Counselors	2010	Rehabilitation counselors do not engage in misleading or fraudulent research, distort data, misrepresent data, or deliberately bias their results.
Mental Health/Counseling	American Association of Christian Counselors		2004	Researchers report research results fully, accurately, and without alteration or distortion of data. Data and conclusions are reported clearly and simply, with any problems with the research design fully discussed. Researchers do not conduct fraudulent research, distort or misrepresent data, manipulate results, or bias conclusions to conform to preferred agendas or desired outcomes.
Mental Health/Counseling	American Counseling Association	Code of Ethics	2005	Counselors do not engage in misleading or fraudulent research, distort data, misrepresent data, or deliberately bias their results
Mental Health/Counseling	Australian Psychological Society		September 27, 2007	Statements made by psychologists in announcing or advertising the availability ofpsychological services, products, or publications, must not contain: any statement which is false, fraudulent, misleading or deceptive or likely to mislead or deceive
Religion	American Association of Christian Counselors		2004	Researchers report research results fully, accurately, and without alteration or distortion of data. Data and conclusions are reported clearly and simply, with any problems with the research design fully discussed. Researchers do not conduct fraudulent research, distort or misrepresent data, manipulate results, or bias conclusions to conform to preferred agendas or desired outcomes.
Science	American Council of Independent Laboratories			Each member of the Association agrees that it is their policy to abide by the following code of ethics: To oppose and to refrain from incompetent and fraudulent inspection, sampling, analysis, testing, consultation, development and research work.
Science	American Sociological Association		June 1999	Sociologists do not make public statements that are false, deceptive, misleading, or fraudulent, either because of what they state, convey, or suggest or because of what they omit, concerning their research, practice, or other work activities or those of persons or organizations with which they are affiliated. Such activities include, but are not limited to, false or deceptive statements concerni…
Science	Australian Academy of Science		September 1989	The essence of scientific endeavor is the pursuit of truth. Consequently allegations that scientific results have been fraudulently presented, such that the procedures of science may have been used other than for the pursuit of truth, are of serious concern to the Academy, and the scientific community, as well as to the individuals or institutions directly concerned.
Social Sciences	American Sociological Association		June 1999	Sociologists do not make public statements that are false, deceptive, misleading, or fraudulent, either because of what they state, convey, or suggest or because of what they omit, concerning their research, practice, or other work activities or those of persons or organizations with which they are affiliated. Such activities include, but are not limited to, false or deceptive statements concerni…

## Sheet: Falsification
Code category	Organization	Document (if more than one)	Date of document (if known)	Falsification
Agriculture	Ecological Society of America		2000	Ecologists will not fabricate, falsify, or suppress results, deliberately misrepresent research findings, or otherwise commit scientific fraud.
Animal Breeding and Care	The Wildlife Society	Bylaws of The Wildlife Society	July 2010	Refrain from fabrication, falsification, or suppression of results, and shall not deliberately misrepresent research findings, or otherwise commit scientific fraud.
Business	Employee Assistance Professionals Association	Code of Ethics	August 2009	EA professionals and researchers will not falsify or fabricate data, and when errors are discovered, they will ensure that steps are taken to correct such errors using appropriate communication and publication means. The result of any research that has professional value will not be withheld, including results that reflect unfavorably on programs, services or prevailing opinions.
Business	Journal of International Business Studies		October 2007	Plagiarism: All work in the manuscript should be free of any plagiarism, falsification, fabrications, or omission of significant material. Plagiarism takes many forms, from "passing off" another's paper as the Author's own paper, to copying or paraphrasing substantial parts of another's paper without attribution, to claiming results from research conducted by others. Authors are expected to expli…
Communications	Committee on Publication Ethics	Code of Conduct and Best Practice Guidelines for Journal Editors	May 7, 2011	Best practice for editors would include supporting initiatives to educate researchers about publication ethics
Communications	Journal of International Business Studies		October 2007	Plagiarism: All work in the manuscript should be free of any plagiarism, falsification, fabrications, or omission of significant material. Plagiarism takes many forms, from "passing off" another's paper as the Author's own paper, to copying or paraphrasing substantial parts of another's paper without attribution, to claiming results from research conducted by others. Authors are expected to expli…
Education and Academia	American Anthropological Association	Code of Ethics	February 2009	Anthropological researchers bear responsibility for the integrity and reputation of their discipline, of scholarship, and of science. Thus, anthropological researchers are subject to the general moral rules of scientific and scholarly conduct: they should not deceive or knowingly misrepresent (i.e., fabricate evidence, falsify, and plagiarize), or attempt to prevent reporting of misconduct, or ob…
Education and Academia	American Educational Research Association		2000	Educational researchers must not fabricate, falsify, or misrepresent authorship, evidence, data, findings, or conclusions.
Education and Academia	American Sociological Association		June 1999	Sociologists do not fabricate data or falsify results in their publications or presentations.
Education and Academia	American Statistical Association	Ethical Guidelines for Statistical Practice	August 7, 1999	Deplore all types of professional misconduct, not just plagiarism and data fabrication or falsification. Misconduct more broadly includes all professional dishonesty, by commission or omission, and, within the realm of professional activities and expression, all harmful disrespect for people, unauthorized use of their intellectual and physical property, and unjustified detraction from their reput…
Education and Academia	Society for Applied Anthropology		December 2006	We shall not condone falsification or distortion by others.
Education and Academia	University of Connecticut			We do not tolerate plagiarism, falsification, or fabrication of research data, or other scientific misconduct.
Government and Military	National Oceanic and Atmospheric Administration (United States Department of Commerce)		2011	Falsification: Manipulating research materials, equipment, processes, or changing or omitting data or results such that the research is not accurately represented in the research record.
Government and Military	National Oceanic and Atmospheric Administration (United States Department of Commerce)			The condition resulting from adherence to professional values and practices when conducting and applying the results of science that ensures objectivity, clarity, and reproducibility, and that provides insulation from bias, fabrication, falsification, plagiarism, interference, censorship, and inadequate procedural and information security.
Government and Military	National Oceanic and Atmospheric Administration (United States Department of Commerce)			Scientific and Research Misconduct is defined as fabrication, falsification, or plagiarism in proposing, performing, or reviewing scientific and research activities, or in the products or reporting of these activities.
Government and Military	United States Fish and Wildlife Service	Code of Scientific and Scholarly Conduct	December 2011	I will maintain scientific and scholarly integrity and will not engage in fabrication, falsification, or plagiarism in proposing, performing, reviewing, or reporting scientific and scholarly activities and their products.
Health Care	American Association for Clinical Chemistry		July 19, 2003	I shall strive to avoid scientific and professional misconduct including, but not limited to fraud, fabrication, plagiarism, concealment, inappropriate omission of information, and making false or deceptive statements
Health Care	International Association of Forensic Nurses		November 2008	Scientific misconduct, such as fabrication, falsification, slander, libel, and plagiarism are incompatible with this Vision of Ethical Practice. Public comments regarding scientific matters should be made with care and precision, devoid of unsubstantiated claims, exaggeration, and/or premature conclusions.
Health Care	Society of Pediatric Pathology		February 2006	Scientific fraud, plagiarism, duplicate publication of data, falsification of information, and the distortion or suppression of data constitutes serious professional misconduct.
Industrial	American Chemical Society	The Chemical Professional's Code of Conduct	June 2, 2007	Conflicts of interest and scientific misconduct, such as fabrication, falsification, and plagiarism, are incompatible with this Code.
Management	Academy Of Management	Code of Ethics	December 2005	AOM members do not fabricate data or falsify results in their publications or presentations.
Marketing	American Association for Public Opinion Research	AAPOR Code of Professional Ethics and Practices	May 2010	We shall not knowingly engage in fabrication or falsification.
Media	Committee on Publication Ethics	Code of Conduct and Best Practice Guidelines for Journal Editors	May 7, 2011	Best practice for editors would include supporting initiatives to educate researchers about publication ethics
Mental Health/Counseling	American Psychoanalytic Association	Principles and Standards of Ethics for Psychoanalysts	November 11, 2007	It is unethical for a psychoanalyst to make public presentations or submit for publication in scientific journals falsified material that does not refer to actual observations drawn from the clinical situation. Such clinical material must be disguised sufficiently to protect identification of the patient.
Mental Health/Counseling	Australian Psychological Society		September 27, 2007	Statements made by psychologists in announcing or advertising the availability ofpsychological services, products, or publications, must not contain: any statement which is false, fraudulent, misleading or deceptive or likely to mislead or deceive
Mental Health/Counseling	British Psychological Society	Code of Ethics and Conduct	March 2006	These areas of concern include research issues including falsifying data, failing to obtain consent, plagiarism or failing to acknowledge another's work or contribution
Other Professions	American Association for Public Opinion Research	AAPOR Code of Professional Ethics and Practices	May 2010	We shall not knowingly engage in fabrication or falsification.
Other Professions	Committee on Publication Ethics	Code of Conduct and Best Practice Guidelines for Journal Editors	May 7, 2011	Best practice for editors would include supporting initiatives to educate researchers about publication ethics
Other Professions	Institute of Food Science and Technology	Code of Professional Conduct and Professional Conduct Guidelines	July 2004	There is nothing new in the ‘blind them with science' (or supposed science) approach, but it is one that scientists and technologists should do their best to avoid, and to encourage others to avoid. In general, scientific terms, issues and judgements, if used in describing, promoting or advertising food, should be used, responsibly and with caution, only when their use is necessary to give useful…
Science	American Anthropological Association	Code of Ethics	February 2009	Anthropological researchers bear responsibility for the integrity and reputation of their discipline, of scholarship, and of science. Thus, anthropological researchers are subject to the general moral rules of scientific and scholarly conduct: they should not deceive or knowingly misrepresent (i.e., fabricate evidence, falsify, and plagiarize), or attempt to prevent reporting of misconduct, or ob…
Science	American Association for Clinical Chemistry		July 19, 2003	I shall strive to avoid scientific and professional misconduct including, but not limited to fraud, fabrication, plagiarism, concealment, inappropriate omission of information, and making false or deceptive statements
Science	American Association for the Advancement of Science	Policy and Procedure for Responding to Allegations of Misconduct in Scientific Research and Publication	February 28, 1990	"Misconduct" means (1) fabrication, falsification, plagiarism, or other serious deviation from accepted practices in proposing, carrying out, or reporting results from research; (2) material failure to comply with Federal requirements for protection of researchers,human subjects, or the public or for ensuring the welfare of laboratory animals; or (3) failure to meet other material legal requireme…
Science	American Chemical Society	The Chemical Professional's Code of Conduct	June 2, 2007	Conflicts of interest and scientific misconduct, such as fabrication, falsification, and plagiarism, are incompatible with this Code.
Science	American Society for Microbiology		2000	ASM members shall not commit scientific misconduct, defined as fabrication, falsification, or plagiarism. However, scientific error or incorrect interpretation of research data that may occur as part of the scientific process does not constitute scientific misconduct.
Science	American Sociological Association		June 1999	Sociologists do not fabricate data or falsify results in their publications or presentations.
Science	American Statistical Association	Ethical Guidelines for Statistical Practice	August 7, 1999	Deplore all types of professional misconduct, not just plagiarism and data fabrication or falsification. Misconduct more broadly includes all professional dishonesty, by commission or omission, and, within the realm of professional activities and expression, all harmful disrespect for people, unauthorized use of their intellectual and physical property, and unjustified detraction from their reput…
Science	Association of Social Anthropologists of the UK and Commonwealth		October 12, 2011	Anthropologists bear responsibility for the good reputation of the discipline and its practitioners. In considering the methods, procedures, content and reporting of their enquiries, their behaviour in the field and relations with research participants and field assistant, they should therefore try to ensure that their activities will not jeopardize future research. Thus, anthropological research…
Science	Committee on Publication Ethics	Code of Conduct and Best Practice Guidelines for Journal Editors	May 7, 2011	Best practice for editors would include supporting initiatives to educate researchers about publication ethics
Science	Ecological Society of America		2000	Ecologists will not fabricate, falsify, or suppress results, deliberately misrepresent research findings, or otherwise commit scientific fraud.
Science	Institute of Food Science and Technology	Code of Professional Conduct and Professional Conduct Guidelines	July 2004	There is nothing new in the ‘blind them with science' (or supposed science) approach, but it is one that scientists and technologists should do their best to avoid, and to encourage others to avoid. In general, scientific terms, issues and judgements, if used in describing, promoting or advertising food, should be used, responsibly and with caution, only when their use is necessary to give useful…
Science	National Oceanic and Atmospheric Administration (United States Department of Commerce)		2011	Falsification: Manipulating research materials, equipment, processes, or changing or omitting data or results such that the research is not accurately represented in the research record.
Science	National Oceanic and Atmospheric Administration (United States Department of Commerce)		2011	The condition resulting from adherence to professional values and practices when conducting and applying the results of science that ensures objectivity, clarity, and reproducibility, and that provides insulation from bias, fabrication, falsification, plagiarism, interference, censorship, and inadequate procedural and information security.
Science	National Oceanic and Atmospheric Administration (United States Department of Commerce)		2011	Scientific and Research Misconduct is defined as fabrication, falsification, or plagiarism in proposing, performing, or reviewing scientific and research activities, or in the products or reporting of these activities.
Science	Royal Society of Chemistry			Referees have the following responsibilities: To alert the editor if a manuscript contains plagiarised material or falsified data.
Science	Royal Society of New Zealand		June 12, 2003	These requirements mean, for example, that members must: fairly and fully represent their results without falsification or bias
Science	United States Government, National Aeronautics and Space Administration	Ensuring Scientific Integrity at the National Aeronautics and Space Administration	December 16, 2011	14 CFR 1275, Research Misconduct, stipulates the procedures NASA will use to handle allegations that a person or institution has engaged in fabrication, falsification, or plagiarism in proposing, performing, or reviewing research, or in reporting research results, funded or supported by NASA.
Service Organizations	National Association of Social Workers		2008	Social workers should report evaluation and research findings accurately. They should not fabricate or falsify results and should take steps to correct any errors later found in published data using standard publication methods.
Social Sciences	American Anthropological Association		February 2009	Anthropological researchers bear responsibility for the integrity and reputation of their discipline, of scholarship, and of science. Thus, anthropological researchers are subject to the general moral rules of scientific and scholarly conduct: they should not deceive or knowingly misrepresent (i.e., fabricate evidence, falsify, and plagiarize), or attempt to prevent reporting of misconduct, or ob…
Social Sciences	American Sociological Association		June 1999	Sociologists do not fabricate data or falsify results in their publications or presentations.
Social Sciences	Association of Social Anthropologists of Aotearoa/New Zealand	Principles of Professional Responsibility and Ethical Conduct	1992	Anthropologists should not knowingly falsify or colour their findings.
Social Sciences	Association of Social Anthropologists of the UK and Commonwealth		October 12, 2011	Anthropologists bear responsibility for the good reputation of the discipline and its practitioners. In considering the methods, procedures, content and reporting of their enquiries, their behaviour in the field and relations with research participants and field assistant, they should therefore try to ensure that their activities will not jeopardize future research. Thus, anthropological research…
Social Sciences	Committee on Publication Ethics	Code of Conduct and Best Practice Guidelines for Journal Editors	May 7, 2011	Best practice for editors would include supporting initiatives to educate researchers about publication ethics
Travel and Transportation	United States Government, National Aeronautics and Space Administration		December 16, 2011	14 CFR 1275, Research Misconduct, stipulates the procedures NASA will use to handle allegations that a person or institution has engaged in fabrication, falsification, or plagiarism in proposing, performing, or reviewing research, or in reporting research results, funded or supported by NASA.
Wildlife and Environmental Stewardship	The Wildlife Society	Bylaws of The Wildlife Society	July 2010	Refrain from fabrication, falsification, or suppression of results, and shall not deliberately misrepresent research findings, or otherwise commit scientific fraud.
Wildlife and Environmental Stewardship	United States Fish and Wildlife Service	Code of Scientific and Scholarly Conduct	December 2011	I will maintain scientific and scholarly integrity and will not engage in fabrication, falsification, or plagiarism in proposing, performing, reviewing, or reporting scientific and scholarly activities and their products.

## Sheet: Fabrication
Code category	Organization	Document (if more than one)	Date of document (if known)	Fabrication
Agriculture	Ecological Society of America		2000	Ecologists will not fabricate, falsify, or suppress results, deliberately misrepresent research findings, or otherwise commit scientific fraud.
Animal Breeding and Care	The Wildlife Society	Bylaws of The Wildlife Society	July 2010	Refrain from fabrication, falsification, or suppression of results, and shall not deliberately misrepresent research findings, or otherwise commit scientific fraud.
Business	Employee Assistance Professionals Association	Code of Ethics	August 2009	EA professionals and researchers will not falsify or fabricate data, and when errors are discovered, they will ensure that steps are taken to correct such errors using appropriate communication and publication means. The result of any research that has professional value will not be withheld, including results that reflect unfavorably on programs, services or prevailing opinions.
Business	Journal of International Business Studies		October 2007	Plagiarism: All work in the manuscript should be free of any plagiarism, falsification, fabrications, or omission of significant material. Plagiarism takes many forms, from "passing off" another's paper as the Author's own paper, to copying or paraphrasing substantial parts of another's paper without attribution, to claiming results from research conducted by others. Authors are expected to expli…
Communications	International Society for Medical Publication Professionals			Members should never misrepresent clinical research and/or clinical trial results, including the fabrication or misreporting of data.
Communications	Journal of International Business Studies		October 2007	Plagiarism: All work in the manuscript should be free of any plagiarism, falsification, fabrications, or omission of significant material. Plagiarism takes many forms, from "passing off" another's paper as the Author's own paper, to copying or paraphrasing substantial parts of another's paper without attribution, to claiming results from research conducted by others. Authors are expected to expli…
Education and Academia	American Anthropological Association	Code of Ethics	February 2009	Anthropological researchers bear responsibility for the integrity and reputation of their discipline, of scholarship, and of science. Thus, anthropological researchers are subject to the general moral rules of scientific and scholarly conduct: they should not deceive or knowingly misrepresent (i.e., fabricate evidence, falsify, and plagiarize), or attempt to prevent reporting of misconduct, or ob…
Education and Academia	American Educational Research Association		2000	Educational researchers must not fabricate, falsify, or misrepresent authorship, evidence, data, findings, or conclusions.
Education and Academia	American Historical Association	Statement of Standards of Professional Conduct	January 6, 2005	Although historians disagree with each other about many things, they do know what they trust and respect in each other's work. All historians believe in honoring the integrity of the historical record. They do not fabricate evidence. Forgery and fraud violate the most basic foundations on which historians construct their interpretations of the past. An undetected counterfeit undermines not just t…
Education and Academia	American Sociological Association		June 1999	Sociologists do not fabricate data or falsify results in their publications or presentations.
Education and Academia	American Statistical Association	Ethical Guidelines for Statistical Practice	August 7, 1999	Deplore all types of professional misconduct, not just plagiarism and data fabrication or falsification. Misconduct more broadly includes all professional dishonesty, by commission or omission, and, within the realm of professional activities and expression, all harmful disrespect for people, unauthorized use of their intellectual and physical property, and unjustified detraction from their reput…
Education and Academia	University of Connecticut			We do not tolerate plagiarism, falsification, or fabrication of research data, or other scientific misconduct.
Government and Military	National Oceanic and Atmospheric Administration (United States Department of Commerce)		2011	Fabrication: Making up data or scientific results and recording or reporting them for the purposes of deception.
Government and Military	National Oceanic and Atmospheric Administration (United States Department of Commerce)			The condition resulting from adherence to professional values and practices when conducting and applying the results of science that ensures objectivity, clarity, and reproducibility, and that provides insulation from bias, fabrication, falsification, plagiarism, interference, censorship, and inadequate procedural and information security.
Government and Military	National Oceanic and Atmospheric Administration (United States Department of Commerce)			Preserve the integrity of the data record through adherence to NOAA data management standards and not fabricating or deleting raw data.
Government and Military	National Oceanic and Atmospheric Administration (United States Department of Commerce)			Scientific and Research Misconduct is defined as fabrication, falsification, or plagiarism in proposing, performing, or reviewing scientific and research activities, or in the products or reporting of these activities.
Government and Military	United States Fish and Wildlife Service	Code of Scientific and Scholarly Conduct	December 2011	I will maintain scientific and scholarly integrity and will not engage in fabrication, falsification, or plagiarism in proposing, performing, reviewing, or reporting scientific and scholarly activities and their products.
Government and Military	United States Government, National Aeronautics and Space Administration	Ensuring Scientific Integrity at the National Aeronautics and Space Administration	December 16, 2011	14 CFR 1275, Research Misconduct, stipulates the procedures NASA will use to handle allegations that a person or institution has engaged in fabrication, falsification, or plagiarism in proposing, performing, or reviewing research, or in reporting research results, funded or supported by NASA.
Health Care	American Association for Clinical Chemistry		July 19, 2003	I shall strive to avoid scientific and professional misconduct including, but not limited to fraud, fabrication, plagiarism, concealment, inappropriate omission of information, and making false or deceptive statements
Health Care	International Association of Forensic Nurses		November 2008	Scientific misconduct, such as fabrication, falsification, slander, libel, and plagiarism are incompatible with this Vision of Ethical Practice. Public comments regarding scientific matters should be made with care and precision, devoid of unsubstantiated claims, exaggeration, and/or premature conclusions.
Health Care	International Society for Medical Publication Professionals			Members should never misrepresent clinical research and/or clinical trial results, including the fabrication or misreporting of data.
Industrial	American Chemical Society	The Chemical Professional's Code of Conduct	June 2, 2007	Conflicts of interest and scientific misconduct, such as fabrication, falsification, and plagiarism, are incompatible with this Code.
Management	Academy Of Management	Code of Ethics	December 2005	AOM members do not fabricate data or falsify results in their publications or presentations.
Marketing	American Association for Public Opinion Research	AAPOR Code of Professional Ethics and Practices	May 2010	We shall not knowingly engage in fabrication or falsification.
Media	International Society for Medical Publication Professionals			Members should never misrepresent clinical research and/or clinical trial results, including the fabrication or misreporting of data.
Mental Health/Counseling	American Psychological Association			Psychologists do not fabricate data.
Mental Health/Counseling	Christian Association for Psychological Studies		April 7, 2005	CAPS members do not fabricate data and take reasonable steps to correct errors in published data, if discovered.
Other Professions	American Association for Public Opinion Research	AAPOR Code of Professional Ethics and Practices	May 2010	We shall not knowingly engage in fabrication or falsification.
Science	American Anthropological Association	Code of Ethics	February 2009	Anthropological researchers bear responsibility for the integrity and reputation of their discipline, of scholarship, and of science. Thus, anthropological researchers are subject to the general moral rules of scientific and scholarly conduct: they should not deceive or knowingly misrepresent (i.e., fabricate evidence, falsify, and plagiarize), or attempt to prevent reporting of misconduct, or ob…
Science	American Association for Clinical Chemistry		July 19, 2003	I shall strive to avoid scientific and professional misconduct including, but not limited to fraud, fabrication, plagiarism, concealment, inappropriate omission of information, and making false or deceptive statements
Science	American Association for the Advancement of Science	Policy and Procedure for Responding to Allegations of Misconduct in Scientific Research and Publication	February 28, 1990	"Misconduct" means (1) fabrication, falsification, plagiarism, or other serious deviation from accepted practices in proposing, carrying out, or reporting results from research; (2) material failure to comply with Federal requirements for protection of researchers,human subjects, or the public or for ensuring the welfare of laboratory animals; or (3) failure to meet other material legal requireme…
Science	American Chemical Society	The Chemical Professional's Code of Conduct	June 2, 2007	Conflicts of interest and scientific misconduct, such as fabrication, falsification, and plagiarism, are incompatible with this Code.
Science	American Institute of Physics			Fabrication of data is an egregious departure from the expected norms of scientific conduct, as is the selective reporting of data with the intent to mislead or deceive, as well as the theft of data or research results from others.
Science	American Physical Society	Guidelines for Professional Conduct	November 10, 2002	Fabrication of data or selective reporting of data with the intent to mislead or deceive is an egregious departure from the expected norms of scientific conduct, as is the theft of data or research results from others.
Science	American Psychological Association			Psychologists do not fabricate data.
Science	American Society for Microbiology		2000	ASM members shall not commit scientific misconduct, defined as fabrication, falsification, or plagiarism. However, scientific error or incorrect interpretation of research data that may occur as part of the scientific process does not constitute scientific misconduct.
Science	American Sociological Association		June 1999	Sociologists do not fabricate data or falsify results in their publications or presentations.
Science	American Statistical Association	Ethical Guidelines for Statistical Practice	August 7, 1999	Deplore all types of professional misconduct, not just plagiarism and data fabrication or falsification. Misconduct more broadly includes all professional dishonesty, by commission or omission, and, within the realm of professional activities and expression, all harmful disrespect for people, unauthorized use of their intellectual and physical property, and unjustified detraction from their reput…
Science	Association of Social Anthropologists of the UK and Commonwealth		October 12, 2011	Anthropologists bear responsibility for the good reputation of the discipline and its practitioners. In considering the methods, procedures, content and reporting of their enquiries, their behaviour in the field and relations with research participants and field assistant, they should therefore try to ensure that their activities will not jeopardize future research. Thus, anthropological research…
Science	Ecological Society of America		2000	Ecologists will not fabricate, falsify, or suppress results, deliberately misrepresent research findings, or otherwise commit scientific fraud.
Science	National Oceanic and Atmospheric Administration (United States Department of Commerce)		2011	Fabrication: Making up data or scientific results and recording or reporting them for the purposes of deception.
Science	National Oceanic and Atmospheric Administration (United States Department of Commerce)		2011	The condition resulting from adherence to professional values and practices when conducting and applying the results of science that ensures objectivity, clarity, and reproducibility, and that provides insulation from bias, fabrication, falsification, plagiarism, interference, censorship, and inadequate procedural and information security.
Science	National Oceanic and Atmospheric Administration (United States Department of Commerce)		2011	Preserve the integrity of the data record through adherence to NOAA data management standards and not fabricating or deleting raw data.
Science	National Oceanic and Atmospheric Administration (United States Department of Commerce)		2011	Scientific and Research Misconduct is defined as fabrication, falsification, or plagiarism in proposing, performing, or reviewing scientific and research activities, or in the products or reporting of these activities.
Science	United States Government, National Aeronautics and Space Administration	Ensuring Scientific Integrity at the National Aeronautics and Space Administration	December 16, 2011	14 CFR 1275, Research Misconduct, stipulates the procedures NASA will use to handle allegations that a person or institution has engaged in fabrication, falsification, or plagiarism in proposing, performing, or reviewing research, or in reporting research results, funded or supported by NASA.
Service Organizations	National Association of Social Workers		2008	Social workers should report evaluation and research findings accurately. They should not fabricate or falsify results and should take steps to correct any errors later found in published data using standard publication methods.
Social Sciences	American Anthropological Association		February 2009	Anthropological researchers bear responsibility for the integrity and reputation of their discipline, of scholarship, and of science. Thus, anthropological researchers are subject to the general moral rules of scientific and scholarly conduct: they should not deceive or knowingly misrepresent (i.e., fabricate evidence, falsify, and plagiarize), or attempt to prevent reporting of misconduct, or ob…
Social Sciences	American Historical Association	Statement of Standards of Professional Conduct	January 6, 2005	Although historians disagree with each other about many things, they do know what they trust and respect in each other's work. All historians believe in honoring the integrity of the historical record. They do not fabricate evidence. Forgery and fraud violate the most basic foundations on which historians construct their interpretations of the past. An undetected counterfeit undermines not just t…
Social Sciences	American Sociological Association		June 1999	Sociologists do not fabricate data or falsify results in their publications or presentations.
Social Sciences	Association of Social Anthropologists of the UK and Commonwealth		October 12, 2011	Anthropologists bear responsibility for the good reputation of the discipline and its practitioners. In considering the methods, procedures, content and reporting of their enquiries, their behaviour in the field and relations with research participants and field assistant, they should therefore try to ensure that their activities will not jeopardize future research. Thus, anthropological research…
Travel and Transportation	United States Government, National Aeronautics and Space Administration		December 16, 2011	14 CFR 1275, Research Misconduct, stipulates the procedures NASA will use to handle allegations that a person or institution has engaged in fabrication, falsification, or plagiarism in proposing, performing, or reviewing research, or in reporting research results, funded or supported by NASA.
Wildlife and Environmental Stewardship	The Wildlife Society	Bylaws of The Wildlife Society	July 2010	Refrain from fabrication, falsification, or suppression of results, and shall not deliberately misrepresent research findings, or otherwise commit scientific fraud.
Wildlife and Environmental Stewardship	United States Fish and Wildlife Service	Code of Scientific and Scholarly Conduct	December 2011	I will maintain scientific and scholarly integrity and will not engage in fabrication, falsification, or plagiarism in proposing, performing, reviewing, or reporting scientific and scholarly activities and their products.

## Sheet: Plagiarism
Code category	Organization	Document (if more than one)	Date of document (if known)	Plagiarism
Agriculture	Ecological Society of America		2000	Ecologists will not plagiarize in verbal or written communication, but will give full and proper credit to the works and ideas of others, and make every effort to avoid misrepresentation.
Animal Breeding and Care	International Association of Animal Behavior Consultants, Inc.		July 2004	Animal behavior consultants who are the authors of books or other materials that are published or distributed do not plagiarize or fail to cite persons to whom credit for original ideas or work is due.
Animal Breeding and Care	The Wildlife Society	Bylaws of The Wildlife Society	July 2010	Refrain from plagiarism in verbal or written communications and shall give credit to the works and ideas of others.
Business	Employee Assistance Professionals Association	Code of Ethics	August 2009	Avoiding plagiarism. EA professionals and researchers earn and maintain the respect of the wider community by ensuring the proper credit of authorship of professional writings and presentations. EA professionals and researchers will not present another's work as their own.
Business	Journal of International Business Studies		October 2007	Plagiarism: All work in the manuscript should be free of any plagiarism, falsification, fabrications, or omission of significant material. Plagiarism takes many forms, from "passing off" another's paper as the Author's own paper, to copying or paraphrasing substantial parts of another's paper without attribution, to claiming results from research conducted by others. Authors are expected to expli…
Communications	Committee on Publication Ethics	Code of Conduct and Best Practice Guidelines for Journal Editors	May 7, 2011	Best practice for editors would include supporting initiatives to educate researchers about publication ethics
Communications	Committee on Publication Ethics	Code of Conduct and Best Practice Guidelines for Journal Editors	May 7, 2011	Best practice for editors would include adopting systems for detecting plagiarism (e.g. software, searching for similar titles) in submitted items (either routinely or when suspicions are raised)
Communications	Committee on Publication Ethics	Code of Conduct and Best Practice Guidelines for Journal Editors	May 7, 2011	Best practice for editors would include supporting authors whose copyright has been breached or who have been the victims of plagiarism
Communications	Committee on Publication Ethics	Code of Conduct and Best Practice Guidelines for Journal Editors	May 7, 2011	Best practice for editors would include encouraging reviewers to comment on the originality of submissions and to be alert to redundant publication and plagiarism
Communications	International Society for Medical Publication Professionals			Members should not plagiarize, copy, or use in substantially similar form, materials prepared by others without acknowledging the correct source and identifying the author and/or publisher of such materials.
Communications	Journal of International Business Studies		October 2007	Plagiarism: All work in the manuscript should be free of any plagiarism, falsification, fabrications, or omission of significant material. Plagiarism takes many forms, from "passing off" another's paper as the Author's own paper, to copying or paraphrasing substantial parts of another's paper without attribution, to claiming results from research conducted by others. Authors are expected to expli…
Education and Academia	American Anthropological Association	Code of Ethics	February 2009	Anthropological researchers bear responsibility for the integrity and reputation of their discipline, of scholarship, and of science. Thus, anthropological researchers are subject to the general moral rules of scientific and scholarly conduct: they should not deceive or knowingly misrepresent (i.e., fabricate evidence, falsify, and plagiarize), or attempt to prevent reporting of misconduct, or ob…
Education and Academia	American Association of University Professors	Statement on Plagiarism	June 1990	http://ethics.iit.edu/ecodes/node/3173
Education and Academia	American Historical Association	Statement of Standards of Professional Conduct	January 6, 2005	Practicing history with integrity means acknowledging one's debts to the work of other historians. To copy the work of another and claim it for one's own is plagiarism-an act historians abhor. Plagiarism violates the historical record by failing to reveal the secondary sources that have contributed to a given line of argument. It is a form of fraud, and betrays the trust on which the historical p…
Education and Academia	American Historical Association	Statement of Standards of Professional Conduct	January 6, 2005	Historians should document their findings and be prepared to make available their sources, evidence, and data, including any documentation they develop through interviews. Historians should not misrepresent their sources. They should report their findings as accurately as possible and not omit evidence that runs counter to their own interpretation. They should not commit plagiarism. They should o…
Education and Academia	American Historical Association	Statement of Standards of Professional Conduct	January 6, 2005	4. Plagiarism The word plagiarism derives from Latin roots: plagiarius, an abductor, and plagiare, to steal. The expropriation of another author's work, and the presentation of it as one's own, constitutes plagiarism and is a serious violation of the ethics of scholarship. It seriously undermines the credibility of the plagiarist, and can do irreparable harm to a historian's career. In addition t…
Education and Academia	American Mathematical Society		January 2005	The knowing presentation of another person's mathematical discovery as one's own constitutes plagiarism and is a serious violation of professional ethics. Plagiarism may occur for any type of work, whether written or oral and whether published or not.
Education and Academia	American Mathematical Society		January 2005	When there is evidence of plagiarism it must be carefully investigated, even if it comes to light after granting the degree, and, if proven, the degree should be revoked.
Education and Academia	American Political Science Association		2008	Plagiarism, the deliberate appropriation of the work of others represented as one's own, not only may constitute a violation of the civil law but represents a serious breach of professional ethics.
Education and Academia	American Sociological Association		June 1999	14. Plagiarism (a) In publications, presentations, teaching, practice, and service, sociologists explicitly identify, credit, and reference the author when they take data or material verbatim from another person's written work, whether it is published, unpublished, or electronically available. (b) In their publications, presentations, teaching, practice, and service, sociologists provide acknowle…
Education and Academia	American Statistical Association	Ethical Guidelines for Statistical Practice	August 7, 1999	Deplore all types of professional misconduct, not just plagiarism and data fabrication or falsification. Misconduct more broadly includes all professional dishonesty, by commission or omission, and, within the realm of professional activities and expression, all harmful disrespect for people, unauthorized use of their intellectual and physical property, and unjustified detraction from their reput…
Education and Academia	Archaeological Institute of America	AIA Code of Professional Standards	1997	Professional archaeologists owe consideration to colleagues, striving at all times to be fair, never plagiarize, and give credit where due.
Education and Academia	Association of College Honor Societies	A Matter of Ethics		Sample program ideas: Invite members of high school honor societies to roundtable discussion on ethical vs. unethical behaviors. Topics could include plagiarism, ethical vs. unethical use of the internet as a resource, etc.
Education and Academia	Campbell University			To be honest in all behavior, never cheating, plagiarizing, or knowingly giving false information.
Education and Academia	University of Connecticut			We do not tolerate plagiarism, falsification, or fabrication of research data, or other scientific misconduct.
Education and Academia	University of Illinois, Champaign/Urbana		Summer 2001	Plagiarism- See the excellent definition provided by Swarthmore College: http://www.swarthmore.edu/english-lite
Education and Academia	University of Illinois, Champaign/Urbana		Summer 2001	Educators should teach their students how to use appropriate conventions for documentation in the text, notes and bibliographies by adhering to those in requisite style manuals. The ease in which present technology allows copying and pasting requires that plagiarism be specifically addressed.
Engineering	American Association of Cost Engineers.	Canon of Ethics of Cost Engineers	January 1, 2012	Members should not plagiarize, borrow or copy material in any publications, books, brochures, reports, submissions to the AACE International or on any report from other individuals or organizations without proper attribution. The AACE International shall not publish, promote distribute or accept for any purposes materials from any source that it deems to be plagiarized, borrowed or copied without…
Engineering	American Institute of Aeronautics and Astronautics	Publications Committee Policies for Ethical Standards Violations	January 2006	B. Plagiarism Plagiarism is the most serious violation of ethical standards. Cases of authors taking the ideas or writings from another author and using them as their own are referred to the Publication Ethical Standards Subcommittee (an authorized Subcommittee of the full AIAA Publications Committee). Upon the Subcommittee's recommendation to the Vice President-Publications, the following sancti…
Government and Military	National Oceanic and Atmospheric Administration (United States Department of Commerce)		2011	Plagiarism: The appropriation of another person's ideas, processes, results, or words without giving appropriate credit
Government and Military	National Oceanic and Atmospheric Administration (United States Department of Commerce)			The condition resulting from adherence to professional values and practices when conducting and applying the results of science that ensures objectivity, clarity, and reproducibility, and that provides insulation from bias, fabrication, falsification, plagiarism, interference, censorship, and inadequate procedural and information security.
Government and Military	National Oceanic and Atmospheric Administration (United States Department of Commerce)			Scientific and Research Misconduct is defined as fabrication, falsification, or plagiarism in proposing, performing, or reviewing scientific and research activities, or in the products or reporting of these activities.
Government and Military	United States Fish and Wildlife Service	Code of Scientific and Scholarly Conduct	December 2011	I will maintain scientific and scholarly integrity and will not engage in fabrication, falsification, or plagiarism in proposing, performing, reviewing, or reporting scientific and scholarly activities and their products.
Government and Military	United States Government, National Aeronautics and Space Administration	Ensuring Scientific Integrity at the National Aeronautics and Space Administration	December 16, 2011	14 CFR 1275, Research Misconduct, stipulates the procedures NASA will use to handle allegations that a person or institution has engaged in fabrication, falsification, or plagiarism in proposing, performing, or reviewing research, or in reporting research results, funded or supported by NASA.
Health Care	American Academy of Orthopaedic Surgeons		2011	Orthopaedic surgeons should not claim as their own intellectual property that which is not theirs. Plagiarism or the use of others' work without attribution is unethical.
Health Care	American Association for Clinical Chemistry		July 19, 2003	I shall strive to avoid scientific and professional misconduct including, but not limited to fraud, fabrication, plagiarism, concealment, inappropriate omission of information, and making false or deceptive statements
Health Care	American College of Physicians		2005	Plagiarism is unethical. Incorporating the ideas of others or one's own published ideas, either verbatim or by paraphrasing, without appropriate attribution is unethical and may have legal consequences.
Health Care	American College of Radiology		2007	Members should not claim as their intellectual property that which is not theirs. Plagiarism or the use of others' work without attribution is unethical.
Health Care	Argentine Medical Association		2001	Art. 269. On matters of scientific publications, the following are deontological misconduct: Paragraph a) spreading prematurely the value of procedures whose eifficacy has yet to be determined and doing so in a sensationalist or exaggerated mannr. Paragraph b) Forging or making up data. Paragraph c) Plagiarising other authors' articles and publications. Paragraph d) Expressing opinions on matters…
Health Care	Commission on Rehabilitation Counselor Certification	Code of Professional Ethics For Rehabilitation Counselors	2010	PLAGIARISM. Rehabilitation counselors do not plagiarize, that is, they do not present another person’s work as their own work.
Health Care	International Association of Forensic Nurses		November 2008	Scientific misconduct, such as fabrication, falsification, slander, libel, and plagiarism are incompatible with this Vision of Ethical Practice. Public comments regarding scientific matters should be made with care and precision, devoid of unsubstantiated claims, exaggeration, and/or premature conclusions.
Health Care	International Society for Medical Publication Professionals			Members should not plagiarize, copy, or use in substantially similar form, materials prepared by others without acknowledging the correct source and identifying the author and/or publisher of such materials.
Health Care	Society of Pediatric Pathology		February 2006	Scientific fraud, plagiarism, duplicate publication of data, falsification of information, and the distortion or suppression of data constitutes serious professional misconduct.
Industrial	American Association of Petroleum Geologists		August 1973	A member will freely give credIt for work dine by others to whom the credit is due and will refrain from plagiarism in oral and written communications, and not knowingly accept credit rightfully due another geologist.
Industrial	American Chemical Society	Ethical Guidelines to Publication of Chemical Research	June 2012	Plagiarism is not acceptable in ACS journals. ACS journals adhere to the U.S. National Science Foundation definition of plagiarism as “the appropriation of another person’s ideas, processes, results, or words without giving appropriate credit” (45 Code of Federal Regulations, Section 689.1). Authors should not engage in plagiarism - verbatim or near-verbatim copying, or very close paraphrasing, o…
Industrial	American Chemical Society	The Chemical Professional's Code of Conduct	June 2, 2007	Conflicts of interest and scientific misconduct, such as fabrication, falsification, and plagiarism, are incompatible with this Code.
Management	Academy Of Management	Code of Ethics	December 2005	4.2.1 Plagiarism 4.2.1.1 AOM members explicitly identify, credit, and reference the author of any data or material taken verbatim from written work, whether that work is published, unpublished, or electronically available. 4.2.1.2 AOM members explicitly cite others' work and ideas, including their own, even if the work or ideas are not quoted verbatim or paraphrased. This standard applies whether…
Management	Academy Of Management	Code of Ethics	December 2005	4.2.4.3 When serving as editors of journals or book series, AOM members are bound to publish all manuscripts accepted for publication unless major errors or ethical violations are discovered after acceptance (e.g., plagiarism or scientific misconduct).
Media	Committee on Publication Ethics	Code of Conduct and Best Practice Guidelines for Journal Editors	May 7, 2011	Best practice for editors would include supporting initiatives to educate researchers about publication ethics
Media	Committee on Publication Ethics	Code of Conduct and Best Practice Guidelines for Journal Editors	May 7, 2011	Best practice for editors would include adopting systems for detecting plagiarism (e.g. software, searching for similar titles) in submitted items (either routinely or when suspicions are raised)
Media	Committee on Publication Ethics	Code of Conduct and Best Practice Guidelines for Journal Editors	May 7, 2011	Best practice for editors would include supporting authors whose copyright has been breached or who have been the victims of plagiarism
Media	Committee on Publication Ethics	Code of Conduct and Best Practice Guidelines for Journal Editors	May 7, 2011	Best practice for editors would include encouraging reviewers to comment on the originality of submissions and to be alert to redundant publication and plagiarism
Media	International Society for Medical Publication Professionals			Members should not plagiarize, copy, or use in substantially similar form, materials prepared by others without acknowledging the correct source and identifying the author and/or publisher of such materials.
Media	Kansas City Star		June 2003	Do not borrow the work of others. Plagiarism includes the wholesale lifting of someone else's writing, research or original concepts without attribution. This prohibition refers to graphics as well as stories.
Mental Health/Counseling	American Association for Marriage and Family Therapy		July 1, 2001	Marriage and family therapists who are the authors of books or other materials that are published or distributed do not plagiarize or fail to cite persons to whom credit for original ideas or work is due.
Mental Health/Counseling	American Association of Christian Counselors		2004	Christian counselors recognize the work of others on all projects, avoid plagiarism of other's work, share credit by joint authorship or acknowledgement with others who have directly and substantially contributed to the work published, and honor all copyright and other laws applicable to the work.
Mental Health/Counseling	American Association of Pastoral Counselors	Code of Ethics	April 2010	Do not plagiarize by presenting another's work or data as one's own
Mental Health/Counseling	American Association of Pastoral Counselors	Code of Ethics	April 2010	We do not malign other professionals, nor do we plagiarize or otherwise present, distribute, or publish another's work as our own.
Mental Health/Counseling	American Association of Pastoral Counselors	Common Code of Ethics for Chaplains, Pastoral Counselors, Pastoral Educators and Students	November 7, 2004	Exercise conscientiousness in attributing sources in their research and writing thereby avoiding plagiarism.
Mental Health/Counseling	American Counseling Association	Code of Ethics	2005	Counselors do not plagiarize; that is, they do not present another person’s work as their own work.
Mental Health/Counseling	American Psychological Association			Plagiarism: Psychologists do not present portions of another's work or data as their own, even if the other work or data source is cited occasionally.
Mental Health/Counseling	British Psychological Society	Code of Ethics and Conduct	March 2006	These areas of concern include research issues including falsifying data, failing to obtain consent, plagiarism or failing to acknowledge another's work or contribution
Mental Health/Counseling	Christian Association for Psychological Studies		April 7, 2005	CAPS members do not plagiarize another?s work.
Other Professions	American Culinary Federation		April 2009	Not to plagiarize on another person’s printed, audio or visual recordings or using presenting them publicly as original materials, including cook books that may not be governed by standard copyright laws and restrictions.
Other Professions	Association of Art Museum Curators		2007	Brief statements on object labels, descriptive texts, and entries in periodical publications or texts on the museum’s website frequently depend on work written by museum curators and outside scholars, present and past. Whenever possible, the author of significant discoveries or ideas should be credited. It is understood, however, that the format of this material often precludes full documentation…
Other Professions	Canadian Museum Association		2006	Wherever feasible, museums should permit researchers with work in progress continued access to relevant data or collections, (even if the museum worker leaves the employ of, or formal association with, the museum) and protect unpublished research findings from plagiarism during a reasonable term of completion. Where research is not completed or published, it should be made available to other rese…
Other Professions	Committee on Publication Ethics	Code of Conduct and Best Practice Guidelines for Journal Editors	May 7, 2011	Best practice for editors would include supporting initiatives to educate researchers about publication ethics
Other Professions	Committee on Publication Ethics	Code of Conduct and Best Practice Guidelines for Journal Editors	May 7, 2011	Best practice for editors would include adopting systems for detecting plagiarism (e.g. software, searching for similar titles) in submitted items (either routinely or when suspicions are raised)
Other Professions	Committee on Publication Ethics	Code of Conduct and Best Practice Guidelines for Journal Editors	May 7, 2011	Best practice for editors would include supporting authors whose copyright has been breached or who have been the victims of plagiarism
Other Professions	Committee on Publication Ethics	Code of Conduct and Best Practice Guidelines for Journal Editors	May 7, 2011	Best practice for editors would include encouraging reviewers to comment on the originality of submissions and to be alert to redundant publication and plagiarism
Other Professions	Institute of Food Technologists		June 2009	Not plagiarize the research of others or use the research of others without proper authorization.
Other Professions	National Council of Geocosmic Research		July 30, 2005	Astrologers realize the importance of intellectual integrity. They are aware that the improper use of copyrighted material is illegal, and that plagiarism (the presentation of another's work as one's own) is dishonest.
Religion	American Association of Christian Counselors		2004	Christian counselors recognize the work of others on all projects, avoid plagiarism of other's work, share credit by joint authorship or acknowledgement with others who have directly and substantially contributed to the work published, and honor all copyright and other laws applicable to the work.
Religion	American Association of Pastoral Counselors	Code of Ethics	April 2010	Do not plagiarize by presenting another's work or data as one's own
Religion	American Association of Pastoral Counselors	Code of Ethics	April 2010	We do not malign other professionals, nor do we plagiarize or otherwise present, distribute, or publish another's work as our own.
Religion	American Association of Pastoral Counselors	Common Code of Ethics for Chaplains, Pastoral Counselors, Pastoral Educators and Students	November 7, 2004	Exercise conscientiousness in attributing sources in their research and writing thereby avoiding plagiarism.
Religion	Spiritual Care Collaborative		November 7, 2004	Exercise conscientiousness in attributing sources in their research and writing thereby avoiding plagiarism.
Science	Acoustical Society of America		1991	Plagiarism: Authors must not have presented portions of another's work or data as their own under any circumstances.
Science	American Anthropological Association	Code of Ethics	February 2009	Anthropological researchers bear responsibility for the integrity and reputation of their discipline, of scholarship, and of science. Thus, anthropological researchers are subject to the general moral rules of scientific and scholarly conduct: they should not deceive or knowingly misrepresent (i.e., fabricate evidence, falsify, and plagiarize), or attempt to prevent reporting of misconduct, or ob…
Science	American Association for Clinical Chemistry		July 19, 2003	I shall strive to avoid scientific and professional misconduct including, but not limited to fraud, fabrication, plagiarism, concealment, inappropriate omission of information, and making false or deceptive statements
Science	American Association for the Advancement of Science	Policy and Procedure for Responding to Allegations of Misconduct in Scientific Research and Publication	February 28, 1990	"Misconduct" means (1) fabrication, falsification, plagiarism, or other serious deviation from accepted practices in proposing, carrying out, or reporting results from research; (2) material failure to comply with Federal requirements for protection of researchers,human subjects, or the public or for ensuring the welfare of laboratory animals; or (3) failure to meet other material legal requireme…
Science	American Association of Petroleum Geologists		August 1973	A member will freely give credIt for work dine by others to whom the credit is due and will refrain from plagiarism in oral and written communications, and not knowingly accept credit rightfully due another geologist.
Science	American Chemical Society	Ethical Guidelines to Publication of Chemical Research	June 2012	Plagiarism is not acceptable in ACS journals. ACS journals adhere to the U.S. National Science Foundation definition of plagiarism as “the appropriation of another person’s ideas, processes, results, or words without giving appropriate credit” (45 Code of Federal Regulations, Section 689.1). Authors should not engage in plagiarism - verbatim or near-verbatim copying, or very close paraphrasing, o…
Science	American Chemical Society	The Chemical Professional's Code of Conduct	June 2, 2007	Conflicts of interest and scientific misconduct, such as fabrication, falsification, and plagiarism, are incompatible with this Code.
Science	American Institute of Aeronautics and Astronautics	Publications Committee Policies for Ethical Standards Violations	January 2006	B. Plagiarism Plagiarism is the most serious violation of ethical standards. Cases of authors taking the ideas or writings from another author and using them as their own are referred to the Publication Ethical Standards Subcommittee (an authorized Subcommittee of the full AIAA Publications Committee). Upon the Subcommittee's recommendation to the Vice President-Publications, the following sancti…
Science	American Institute of Physics			Plagiarism constitutes unethical scientific behavior and is never acceptable.
Science	American Mathematical Society		January 2005	The knowing presentation of another person's mathematical discovery as one's own constitutes plagiarism and is a serious violation of professional ethics. Plagiarism may occur for any type of work, whether written or oral and whether published or not.
Science	American Mathematical Society			When there is evidence of plagiarism it must be carefully investigated, even if it comes to light after granting the degree, and, if proven, the degree should be revoked.
Science	American Physical Society	Guidelines for Professional Conduct	November 10, 2002	Plagiarism constitutes unethical scientific behavior and is never acceptable. Proper acknowledgement of the work of others used in a research project must always be given.
Science	American Psychological Association			Plagiarism: Psychologists do not present portions of another's work or data as their own, even if the other work or data source is cited occasionally.
Science	American Society for Microbiology		2000	ASM members shall not commit scientific misconduct, defined as fabrication, falsification, or plagiarism. However, scientific error or incorrect interpretation of research data that may occur as part of the scientific process does not constitute scientific misconduct.
Science	American Sociological Association		June 1999	14. Plagiarism (a) In publications, presentations, teaching, practice, and service, sociologists explicitly identify, credit, and reference the author when they take data or material verbatim from another person's written work, whether it is published, unpublished, or electronically available. (b) In their publications, presentations, teaching, practice, and service, sociologists provide acknowle…
Science	American Statistical Association	Ethical Guidelines for Statistical Practice	August 7, 1999	Deplore all types of professional misconduct, not just plagiarism and data fabrication or falsification. Misconduct more broadly includes all professional dishonesty, by commission or omission, and, within the realm of professional activities and expression, all harmful disrespect for people, unauthorized use of their intellectual and physical property, and unjustified detraction from their reput…
Science	Archaeological Institute of America	AIA Code of Professional Standards	1997	Professional archaeologists owe consideration to colleagues, striving at all times to be fair, never plagiarize, and give credit where due.
Science	Association of Social Anthropologists of the UK and Commonwealth		October 12, 2011	Anthropologists bear responsibility for the good reputation of the discipline and its practitioners. In considering the methods, procedures, content and reporting of their enquiries, their behaviour in the field and relations with research participants and field assistant, they should therefore try to ensure that their activities will not jeopardize future research. Thus, anthropological research…
Science	Committee on Publication Ethics	Code of Conduct and Best Practice Guidelines for Journal Editors	May 7, 2011	Best practice for editors would include supporting initiatives to educate researchers about publication ethics
Science	Committee on Publication Ethics	Code of Conduct and Best Practice Guidelines for Journal Editors	May 7, 2011	Best practice for editors would include adopting systems for detecting plagiarism (e.g. software, searching for similar titles) in submitted items (either routinely or when suspicions are raised)
Science	Committee on Publication Ethics	Code of Conduct and Best Practice Guidelines for Journal Editors	May 7, 2011	Best practice for editors would include supporting authors whose copyright has been breached or who have been the victims of plagiarism
Science	Committee on Publication Ethics	Code of Conduct and Best Practice Guidelines for Journal Editors	May 7, 2011	Best practice for editors would include encouraging reviewers to comment on the originality of submissions and to be alert to redundant publication and plagiarism
Science	Ecological Society of America		2000	Ecologists will not plagiarize in verbal or written communication, but will give full and proper credit to the works and ideas of others, and make every effort to avoid misrepresentation.
Science	Human Factors and Ergonomics Society		2005	Members do not represent the work (words, graphics, and ideas) of another person, in whole or in part, as their own - a practice commonly referred to as plagiarism.
Science	Institute of Food Technologists		June 2009	Not plagiarize the research of others or use the research of others without proper authorization.
Science	National Oceanic and Atmospheric Administration (United States Department of Commerce)		2011	Plagiarism: The appropriation of another person's ideas, processes, results, or words without giving appropriate credit
Science	National Oceanic and Atmospheric Administration (United States Department of Commerce)		2011	The condition resulting from adherence to professional values and practices when conducting and applying the results of science that ensures objectivity, clarity, and reproducibility, and that provides insulation from bias, fabrication, falsification, plagiarism, interference, censorship, and inadequate procedural and information security.
Science	National Oceanic and Atmospheric Administration (United States Department of Commerce)		2011	Scientific and Research Misconduct is defined as fabrication, falsification, or plagiarism in proposing, performing, or reviewing scientific and research activities, or in the products or reporting of these activities.
Science	Royal Society of Chemistry			Referees have the following responsibilities: To alert the editor if a manuscript contains plagiarised material or falsified data.
Science	Royal Society of Chemistry			Authors have the following responsibilities: To gather and interpret data in an honest way. Editors, Document created: 02 February 2007 1 referees, readers and publishers have the right to assume that submitted (and published) manuscripts do not contain scientific dishonesty and/or fraud comprising among others fictitious data, plagiarised material, reference omissions, false priority statements,…
Science	Royal Society of New Zealand		June 12, 2003	These requirements mean, for example, that members must: not commit plagiarism, or condone acts of plagiarism by others
Science	United States Government, National Aeronautics and Space Administration	Ensuring Scientific Integrity at the National Aeronautics and Space Administration	December 16, 2011	14 CFR 1275, Research Misconduct, stipulates the procedures NASA will use to handle allegations that a person or institution has engaged in fabrication, falsification, or plagiarism in proposing, performing, or reviewing research, or in reporting research results, funded or supported by NASA.
Service Organizations	Argentine Medical Association		2001	Art. 269. On matters of scientific publications, the following are deontological misconduct: Paragraph a) spreading prematurely the value of procedures whose eifficacy has yet to be determined and doing so in a sensationalist or exaggerated mannr. Paragraph b) Forging or making up data. Paragraph c) Plagiarising other authors' articles and publications. Paragraph d) Expressing opinions on matters…
Social Sciences	American Anthropological Association		February 2009	Anthropological researchers bear responsibility for the integrity and reputation of their discipline, of scholarship, and of science. Thus, anthropological researchers are subject to the general moral rules of scientific and scholarly conduct: they should not deceive or knowingly misrepresent (i.e., fabricate evidence, falsify, and plagiarize), or attempt to prevent reporting of misconduct, or ob…
Social Sciences	American Historical Association	Statement of Standards of Professional Conduct	January 6, 2005	Practicing history with integrity means acknowledging one's debts to the work of other historians. To copy the work of another and claim it for one's own is plagiarism-an act historians abhor. Plagiarism violates the historical record by failing to reveal the secondary sources that have contributed to a given line of argument. It is a form of fraud, and betrays the trust on which the historical p…
Social Sciences	American Historical Association	Statement of Standards of Professional Conduct	January 6, 2005	Historians should document their findings and be prepared to make available their sources, evidence, and data, including any documentation they develop through interviews. Historians should not misrepresent their sources. They should report their findings as accurately as possible and not omit evidence that runs counter to their own interpretation. They should not commit plagiarism. They should o…
Social Sciences	American Historical Association	Statement of Standards of Professional Conduct	January 6, 2005	4. Plagiarism The word plagiarism derives from Latin roots: plagiarius, an abductor, and plagiare, to steal. The expropriation of another author's work, and the presentation of it as one's own, constitutes plagiarism and is a serious violation of the ethics of scholarship. It seriously undermines the credibility of the plagiarist, and can do irreparable harm to a historian's career. In addition t…
Social Sciences	American Political Science Association		2008	Plagiarism, the deliberate appropriation of the work of others represented as one's own, not only may constitute a violation of the civil law but represents a serious breach of professional ethics.
Social Sciences	American Sociological Association		June 1999	14. Plagiarism (a) In publications, presentations, teaching, practice, and service, sociologists explicitly identify, credit, and reference the author when they take data or material verbatim from another person's written work, whether it is published, unpublished, or electronically available. (b) In their publications, presentations, teaching, practice, and service, sociologists provide acknowle…
Social Sciences	Association of Social Anthropologists of the UK and Commonwealth		October 12, 2011	Anthropologists bear responsibility for the good reputation of the discipline and its practitioners. In considering the methods, procedures, content and reporting of their enquiries, their behaviour in the field and relations with research participants and field assistant, they should therefore try to ensure that their activities will not jeopardize future research. Thus, anthropological research…
Social Sciences	Committee on Publication Ethics	Code of Conduct and Best Practice Guidelines for Journal Editors	May 7, 2011	Best practice for editors would include supporting initiatives to educate researchers about publication ethics
Social Sciences	Committee on Publication Ethics	Code of Conduct and Best Practice Guidelines for Journal Editors	May 7, 2011	Best practice for editors would include adopting systems for detecting plagiarism (e.g. software, searching for similar titles) in submitted items (either routinely or when suspicions are raised)
Social Sciences	Committee on Publication Ethics	Code of Conduct and Best Practice Guidelines for Journal Editors	May 7, 2011	Best practice for editors would include supporting authors whose copyright has been breached or who have been the victims of plagiarism
Social Sciences	Committee on Publication Ethics	Code of Conduct and Best Practice Guidelines for Journal Editors	May 7, 2011	Best practice for editors would include encouraging reviewers to comment on the originality of submissions and to be alert to redundant publication and plagiarism
Travel and Transportation	United States Government, National Aeronautics and Space Administration		December 16, 2011	14 CFR 1275, Research Misconduct, stipulates the procedures NASA will use to handle allegations that a person or institution has engaged in fabrication, falsification, or plagiarism in proposing, performing, or reviewing research, or in reporting research results, funded or supported by NASA.
Wildlife and Environmental Stewardship	The Wildlife Society	Bylaws of The Wildlife Society	July 2010	Refrain from plagiarism in verbal or written communications and shall give credit to the works and ideas of others.
Wildlife and Environmental Stewardship	United States Fish and Wildlife Service	Code of Scientific and Scholarly Conduct	December 2011	I will maintain scientific and scholarly integrity and will not engage in fabrication, falsification, or plagiarism in proposing, performing, reviewing, or reporting scientific and scholarly activities and their products.

## Sheet: RCR
Code category	Organization	Document (if more than one)	Date of document (if known)	Responsible Conduct of Research
Business	Employee Assistance Professionals Association	Code of Ethics	August 2009	5.0 Responsibility in conducting research 5.1 Informed consent Participants (or subjects of research endeavors) have the right to consent or refuse to participate in research. EA professionals/researchers will obtain voluntary and written consent from participants, when appropriate, without any consequence or penalty for refusal to participate. Participants have the right to withdraw consent at a…
Government and Military	Illinois Department of Children and Family Services	o	1996	5.0 Responsibility in conducting research 5.1 Informed consent Participants (or subjects of research endeavors) have the right to consent or refuse to participate in research. EA professionals/researchers will obtain voluntary and written consent from participants, when appropriate, without any consequence or penalty for refusal to participate. Participants have the right to withdraw consent at a…
Health Care	American College of Physicians	o	2005	Clinicians who are thinking about participating in or referring patients to research studies should be well-versed about the responsible conduct of research and protection of human subjects.
Service Organizations	Illinois Department of Children and Family Services	o	1996	8. RESPONSIBILITIES IN RESEARCH Research performed by child welfare professionals should be rigorous and relevant to the delivery of services, the outcomes of interventions, and policy formation in the child welfare field. a. Child welfare professionals should protect the rights and welfare of research subjects, treating them with respect and dignity and protecting them from harm, danger, unneces…

[truncated: 16 more sheets: Integrity, Honesty, QPP-duplicate, QPP-redundant, QPP-repetitive, QPP-secondary, QRP, Misrepresentation, Inaccuracy, Bias, Author, Contributor_Contribution, Credit, Confl of Inter, Competing, Dual]
